# Supplementary material for: A context-dependent bifurcation in the Pointed transcriptional effector network contributes specificity and robustness to retinal cell fate acquisition
Source: PLoS Genet. 2020 Nov 30;16(11):e1009216. doi: 10.1371/journal.pgen.1009216 (PMC7728396; doi:10.1371/journal.pgen.1009216)
Supplement: S1 Table — (XLSX) [file pgen.1009216.s009.xlsx]

## Sheet: Fig 1D
Transcription Assays
round-1	control	P3	P3+ras	P2	P2+ras
biological replicates-1	0.0112041	0.0935133	0.200224	0.040633	0.102847
biological replicates-2	0.011093	0.0954404	0.197107	0.0420844	0.111229
round-2
biological replicates-1	0.00802321	0.0606425	0.0995576	0.0279808	0.0621586
biological replicates-2	0.00732005	0.0659199	0.101561	0.0229222	0.0656843
round-3
biological replicates-1	0.0248438	0.136292	0.322174	0.0710231	0.161763
biological replicates-2	0.0190551	0.154428	0.350743	0.0561362	0.136107
average fold change	1	7.78187	15.4189	3.20801	8.23955
std	0	0.41248	0.962298	0.230502	0.575691

## Sheet: Fig 4A, 5A
RT-qPCR in 3rd instar eye-antennal discs
Replicate-1
foldchangeOverControl	pntP1	pntP2	pntP3
p2 homozygous mutant	0.769945	1.91964	1.0813
p3 homozygous mutant	0.814213	1.37317	1.32783
Replicate-2
foldchangeOverControl	pntP1	pntP2	pntP3
p2 homozygous mutant	0.953215	2.09121	1.17058
p3 homozygous mutant	0.884751	1.07527	1.5931
Replicate-3
foldchangeOverControl	pntP1	pntP2	pntP;3
p2 homozygous mutant	0.801544	2.12868	1.11983
p3 homozygous mutant	0.680787	1.96676	1.86292
Summary
average	pntP1	pntP2	pntP3
p2 homozygous mutant	0.841568	2.04651	1.12391
p3 homozygous mutant	0.79325	1.47173	1.59462
std	pntp1	pntp2	pntp3
p2 homozygous mutant	0.0489858	0.0557285	0.0223896
p3 homozygous mutant	0.0517925	0.226924	0.133776

## Sheet: Fig 5B, S5A Fig
RT-qPCR in wing discs
Replicate-1
foldchangeOverControl	pntp1	pntp2	pntp3
p2 homozygous mutant	1.32831	4.05594	1.08714
p3 homozygous mutant	0.923625	0.838329	1.8397
Replicate-2
foldchangeOverControl	pntp1	pntp2	pntp3
p2 homozygous mutant	1.17533	3.76544	1.01895
p3 homozygous mutant	0.772154	1.18328	1.71331
Replicate-3	pntp1	pntp2	pntp3
foldchangeOverControl	1.09042	3.07092	1.06401
p2 homozygous mutant	1.29175	0.92953	2.61063
p3 homozygous mutant
Summary
average	pntp1	pntp2	pntp3
p2 homozygous mutant	1.13287	3.63076	1.0567
p3 homozygous mutant	0.995843	0.983714	2.05455
std	pntp1	pntp2	pntp3
p2 homozygous mutant	0.0300209	0.217296	0.0341602
p3 homozygous mutant	0.114161	0.173185	0.172519

## Sheet: Fig 5E, S6BC Fig
pntP2 FISH in wildtype (6 discs pooled)
x-axis	indivisual foci
-113.847	14.84
-113.501	8.40401
-113.424	11.5422
-112.963	9.68057
-112.809	13.9358
-111.483	12.1273
-111.348	13.1379
-111.31	7.12745
-110.849	7.81892
-110.58	12.5528
-110.549	18.2973
-109.35	6.38279
-109.234	13.8294
-109.196	13.2975
-108.043	12.6592
-107.885	6.01046
-107.885	4.94666
-107.85	18.191
-107.808	12.3933
-107.769	6.70193
-107.62	6.91469
-107.539	19.7335
-107.423	29.68
-107.239	24.8929
-107.197	11.1699
-107.193	21.2228
-107.039	8.03168
-106.885	8.08487
-106.847	6.43598
-106.582	6.11684
-106.578	9.94651
-106.501	6.96788
-106.27	8.88272
-106.155	5.2658
-106.121	6.22322
-105.963	11.8614
-105.486	21.1696
-105.314	6.54236
-105.117	16.5421
-105.002	5.10623
-104.968	9.62738
-104.656	5.21261
-104.622	12.3401
-104.583	9.36143
-104.391	5.47856
-104.276	13.2975
-104.241	23.9887
-103.814	8.77634
-103.618	6.54236
-103.58	14.5208
-103.58	7.3934
-103.56	12.2869
-103.457	17.8186
-103.445	16.9144
-103.426	9.521
-103.41	17.2867
-103.272	11.3826
-103.238	7.49978
-103.157	11.3826
-103.157	6.27641
-103.041	14.4145
-102.542	20.159
-102.465	6.70193
-102.426	8.51039
-102.2	6.96788
-101.969	7.49978
-101.658	13.9358
-101.658	6.8615
-101.658	5.47856
-101.612	16.3293
-101.542	15.5846
-101.504	7.60616
-101.427	15.3187
-101.354	10.2657
-101.354	10.1061
-101.312	5.95727
-101.278	8.9891
-101.278	6.01046
-101.012	14.9464
-100.85	7.81892
-100.735	13.9358
-100.701	7.34021
-100.355	11.489
-100.235	19.042
-99.928	11.5954
-99.8588	16.7016
-99.6973	7.02107
-99.582	13.5102
-99.5052	9.73375
-99.4667	15.5315
-99.4667	11.3826
-99.3898	27.7651
-99.2361	12.9252
-99.1976	8.29763
-99.1784	13.4039
-98.8901	14.3613
-98.8517	30.5842
-98.7748	13.7762
-98.7748	11.9145
-98.7748	7.02107
-98.7364	9.521
-98.7364	9.14867
-98.6638	9.89332
-98.6595	11.3826
-98.51	9.89332
-98.3947	6.59555
-98.2367	21.4887
-98.1214	33.7224
-97.9719	10.3188
-97.8523	30.531
-97.8523	20.2654
-97.8523	12.3933
-97.6601	10.4784
-97.6217	6.27641
-97.6217	4.62752
-97.5832	9.09548
-97.5064	11.0635
-97.4722	6.17003
-97.4722	5.85089
-97.391	5.42537
-97.0912	16.3293
-96.9532	15.2123
-96.9417	22.2334
-96.9417	21.1164
-96.9067	20.5845
-96.8956	8.66996
-96.776	29.0417
-96.665	10.1061
-96.665	6.3296
-96.507	8.77634
-96.4685	11.0103
-96.319	14.3081
-96.319	9.78694
-96.2379	14.0421
-96.2379	6.27641
-96.0884	14.3613
-96.0884	6.3296
-96.0457	9.57419
-96.0073	6.11684
-95.8578	6.48917
-95.7766	5.05304
-95.7424	11.2763
-95.7382	9.62738
-95.7382	7.81892
-95.6613	4.84028
-95.5845	8.77634
-95.3154	6.27641
-95.2001	7.23383
-95.1659	9.9997
-94.9352	7.49978
-94.8926	9.36143
-94.8541	5.47856
-94.8311	20.9036
-94.7388	10.7444
-94.7277	23.2972
-94.6927	20.2122
-94.6881	37.7648
-94.6812	13.8826
-94.6619	7.07426
-94.4313	10.5848
-94.3352	16.6484
-94.285	24.6801
-94.2776	32.0203
-94.2776	8.19125
-94.1622	29.9991
-94.1622	10.1061
-94.0775	7.28702
-93.8547	27.9247
-93.8163	10.0529
-93.701	7.34021
-93.701	7.23383
-93.701	6.8615
-93.5857	14.574
-93.5009	14.9464
-93.4703	5.15942
-93.4127	10.9039
-93.4012	24.7865
-93.355	8.13806
-93.3208	7.02107
-93.2782	10.0529
-93.2055	9.89332
-93.1286	14.9996
-92.8476	18.5633
-92.7785	38.084
-92.7443	7.18064
-92.7321	13.4039
-92.6937	12.872
-92.6631	18.0846
-92.5094	10.5848
-92.4069	41.1158
-92.3939	19.2016
-92.3172	6.59555
-92.0524	8.03168
-91.9713	11.2231
-91.8096	13.5634
-91.7449	9.57419
-91.7064	9.89332
-91.6253	11.6486
-91.5911	6.80831
-91.5869	9.41462
-91.5778	13.5634
-91.5406	15.2123
-91.4758	14.3081
-91.4758	6.59555
-91.3947	6.17003
-91.3605	11.4358
-91.3099	7.55297
-91.3082	49.9453
-91.2794	5.31899
-91.2452	14.3613
-91.2452	9.14867
-91.2025	10.4252
-91.1871	15.5846
-91.053	10.7976
-91.0487	16.2761
-91.0145	6.80831
-91.0145	6.54236
-91.0108	37.3925
-90.9719	7.65935
-90.9565	16.7016
-90.9104	20.4249
-90.884	24.361
-90.7839	15.1059
-90.7412	12.0741
-90.6131	39.3605
-90.5917	11.3826
-90.5533	7.12745
-90.4722	10.638
-90.4337	9.14867
-90.4246	12.872
-90.4246	9.62738
-90.2842	10.372
-90.2031	10.9571
-90.0403	11.6486
-90.0109	11.1167
-89.9634	9.41462
-89.8956	12.3933
-89.8614	9.09548
-89.7461	8.08487
-89.4386	13.1911
-89.4343	5.2658
-89.319	10.638
-89.2806	8.29763
-89.2715	11.1699
-89.1695	7.65935
-89.0884	11.5422
-89.0884	7.44659
-88.9731	22.393
-88.8578	5.47856
-88.8193	7.97849
-88.7424	20.7441
-88.618	6.64874
-88.5887	23.6163
-88.5424	9.25505
-88.5161	13.6166
-88.3965	6.48917
-88.247	9.36143
-88.1317	7.07426
-88.0811	15.957
-88.0415	13.1911
-87.9779	9.41462
-87.9737	8.88272
-87.9262	7.71254
-87.8242	8.56358
-87.8108	5.90408
-87.7046	15.7442
-87.6662	10.372
-87.5893	6.38279
-87.5782	20.8504
-87.5124	10.372
-87.5124	9.46781
-87.4649	22.2866
-87.4048	17.1272
-87.3587	20.7441
-87.3587	7.23383
-87.2434	5.47856
-87.2049	10.5848
-87.1848	37.4457
-87.0938	14.3081
-87.0554	9.41462
-87.0127	5.42537
-87.0036	6.43598
-86.9017	14.574
-86.8974	6.27641
-86.6668	5.47856
-86.5052	14.0421
-86.4404	9.521
-86.4362	25.478
-86.402	7.81892
-86.3208	20.2654
-86.1713	6.64874
-86.1329	10.1061
-86.1286	8.4572
-86.0902	6.27641
-86.0518	9.521
-85.898	14.0421
-85.8121	11.9677
-85.7101	7.49978
-85.7101	5.74451
-85.5948	7.49978
-85.5795	32.7118
-85.5713	18.1378
-85.4368	10.5316
-85.4277	17.2867
-85.3983	6.48917
-85.3599	10.372
-85.1677	7.07426
-85.0524	5.47856
-84.9371	6.3296
-84.928	6.96788
-84.8217	10.5316
-84.7875	6.91469
-84.737	26.329
-84.7295	19.8398
-84.5911	6.11684
-84.5052	11.2231
-84.4758	11.8082
-84.4758	7.60616
-84.4283	12.4464
-84.4283	11.9145
-84.4066	18.7229
-84.1299	13.5102
-84.1208	30.7438
-84.0451	13.1379
-84.0145	6.22322
-83.9803	14.3613
-83.9803	7.9253
-83.967	13.3507
-83.9569	14.7336
-83.865	7.44659
-83.865	6.91469
-83.865	6.17003
-83.7364	9.36143
-83.707	26.0631
-83.6344	26.4886
-83.5442	6.01046
-83.5191	7.9253
-83.475	17.4463
-83.3136	7.49978
-83.296	88.9867
-83.2763	10.1593
-83.2116	10.9039
-83.2073	5.69132
-83.1731	6.59555
-83.1347	11.489
-83.1347	9.94651
-83.1347	8.93591
-82.9767	6.91469
-82.9425	9.46781
-82.9191	38.5095
-82.8998	10.0529
-82.8845	15.7974
-82.8272	6.17003
-82.8151	11.1167
-82.737	10.6912
-82.7119	7.9253
-82.7076	22.393
-82.564	16.1165
-82.5197	10.4784
-82.4428	11.2231
-82.4386	8.66996
-82.2848	6.54236
-82.1695	4.78709
-82.1311	8.29763
-82.0542	15.5846
-81.9816	10.4252
-81.9773	7.76573
-81.8145	9.521
-81.4941	24.8397
-81.4685	13.457
-81.3665	10.1061
-81.3665	10.0529
-81.3623	28.9885
-81.3623	5.74451
-81.3532	6.48917
-81.2128	15.5846
-81.114	26.7545
-81.0394	15.9038
-80.9163	42.1796
-80.8668	15.1059
-80.7627	17.4995
-80.7515	7.44659
-80.701	7.34021
-80.5551	27.3928
-80.4782	21.276
-80.355	6.22322
-80.3245	15.2123
-80.3245	6.38279
-79.9059	11.6486
-79.8632	5.15942
-79.794	19.6271
-79.5478	8.08487
-79.4831	5.69132
-79.4139	18.2441
-79.402	6.3296
-79.3929	16.5421
-79.3929	13.9889
-79.3789	14.7336
-79.3678	7.71254
-79.2866	9.78694
-79.2019	6.54236
-79.125	16.4889
-79.0603	16.808
-79.056	4.94666
-79.0218	6.38279
-78.9407	5.15942
-78.9316	6.22322
-78.7485	13.9358
-78.6812	41.5413
-78.6759	8.29763
-78.6625	11.8614
-78.6253	8.56358
-78.5948	18.5633
-78.5948	10.2657
-78.4452	13.8294
-78.4331	14.0421
-78.3947	8.13806
-78.1335	4.89347
-78.1244	7.07426
-78.0182	6.11684
-77.984	12.6592
-77.9071	10.4784
-77.9071	8.77634
-77.8917	17.5527
-77.7875	5.74451
-77.7534	12.9783
-77.7184	15.6378
-77.6631	7.34021
-77.5954	11.1699
-77.5688	18.3505
-77.2152	8.72315
-76.8308	8.61677
-76.7155	7.07426
-76.7118	68.7214
-76.5191	8.19125
-76.4849	6.91469
-76.4849	6.38279
-76.4849	5.90408
-76.3947	6.3296
-76.2885	9.14867
-76.2543	6.59555
-76.0578	28.4566
-75.9731	7.18064
-75.8578	9.20186
-75.8578	7.55297
-75.8272	4.68071
-75.793	5.90408
-75.7503	9.68057
-75.7119	17.7654
-75.7119	6.64874
-75.7119	5.53175
-75.6734	14.7336
-75.5197	9.14867
-75.4813	10.9571
-75.4722	19.7866
-75.3317	8.72315
-75.3317	7.87211
-75.3317	6.96788
-75.1011	6.80831
-75.02	6.38279
-74.9858	6.75512
-74.9816	9.62738
-74.9089	9.46781
-74.7803	16.4889
-74.7509	8.24444
-74.6662	13.2975
-74.6399	7.34021
-74.6399	5.85089
-74.6079	23.2972
-74.5893	6.59555
-74.5587	7.3934
-74.4343	10.4252
-74.1103	37.4989
-74.1094	18.8824
-74.0633	6.80831
-74.059	9.14867
-73.971	18.5633
-73.9095	9.14867
-73.8668	14.1485
-73.8438	15.957
-73.8193	9.62738
-73.7558	11.2231
-73.6939	32.499
-73.602	5.90408
-73.5978	8.93591
-73.444	23.4568
-73.4056	12.1805
-73.4056	5.90408
-73.2176	10.9039
-73.175	6.64874
-73.0973	56.2217
-73.0902	6.80831
-73.0255	8.51039
-73.0255	6.27641
-73.0255	5.95727
-72.8199	8.19125
-72.7948	5.95727
-72.7564	13.457
-72.7443	7.12745
-72.7137	14.1485
-72.6937	36.1691
-72.5984	5.15942
-72.5784	26.9141
-72.5015	10.5848
-72.372	13.1379
-72.3478	10.372
-72.3336	6.43598
-72.2951	12.5528
-72.2524	4.94666
-72.1677	8.88272
-72.1171	7.76573
-72.0524	6.38279
-71.7912	4.7339
-71.7801	57.6579
-71.7527	9.84013
-71.6417	8.56358
-71.6032	13.6166
-71.6032	10.2125
-71.599	9.73375
-71.599	8.03168
-71.5606	5.31899
-71.5264	5.47856
-71.5221	8.51039
-71.4687	14.84
-71.3605	8.24444
-71.2915	10.0529
-71.2146	7.76573
-71.0993	11.0635
-70.9113	9.25505
-70.9071	13.1911
-70.811	13.9889
-70.811	13.9358
-70.7576	10.372
-70.618	9.14867
-70.5796	21.5419
-70.1768	6.06365
-70.1768	5.2658
-70.1244	98.029
-70.0415	17.2867
-69.912	10.8507
-69.6955	8.61677
-69.6002	17.0208
-69.5618	17.8186
-69.4849	17.9782
-69.2707	26.329
-69.2543	5.05304
-69.2457	37.9776
-69.2067	12.4996
-69.1651	21.1164
-69.1389	32.4458
-69.1048	7.44659
-69.0145	20.5313
-68.807	30.1055
-68.7546	11.5422
-68.6435	6.70193
-68.5282	7.76573
-68.4932	15.691
-68.3317	6.3296
-68.1196	10.7444
-68.092	6.11684
-68.0164	6.38279
-67.9516	8.40401
-67.9516	5.95727
-67.8705	4.94666
-67.8363	6.01046
-67.1786	5.47856
-67.1586	7.49978
-67.0291	6.75512
-66.948	6.06365
-66.9095	23.4036
-66.602	4.78709
-66.4483	8.9891
-66.3714	5.53175
-66.145	9.04229
-66.1066	7.3934
-66.0639	10.2657
-65.987	8.9891
-65.6595	6.38279
-65.5258	7.3934
-65.3336	7.12745
-65.1983	9.73375
-65.1983	7.65935
-64.9797	10.4252
-64.9676	11.755
-64.7875	6.17003
-64.402	7.55297
-64.3726	10.0529
-64.2957	5.95727
-64.2189	7.87211
-64.1604	6.70193
-64.0651	6.64874
-64.054	20.8504
-64.0309	5.74451
-63.7768	14.0421
-63.63	21.5951
-63.6038	6.01046
-63.5696	6.8615
-63.3006	10.372
-63.2579	13.2975
-63.0657	8.35082
-62.7766	13.9358
-62.6813	10.1593
-62.6813	5.42537
-62.5318	6.38279
-62.2969	9.62738
-62.2879	10.5316
-62.1859	6.59555
-62.1048	10.0529
-62.0706	6.06365
-61.8357	9.62738
-61.763	9.36143
-61.7588	16.2229
-61.7588	6.06365
-61.7317	17.1272
-61.6619	13.5634
-61.6435	5.69132
-61.5282	8.24444
-61.4806	134.145
-61.4129	6.38279
-61.3764	26.7013
-61.2514	15.957
-61.1822	5.85089
-61.1822	4.84028
-61.148	7.12745
-61.0975	7.71254
-60.9516	5.31899
-60.8363	18.3505
-60.8163	8.66996
-60.7779	29.7332
-60.7594	9.73375
-60.6099	11.489
-60.6057	17.4463
-60.6057	5.15942
-60.5857	14.4677
-60.4519	11.8614
-60.2255	142.017
-60.2213	8.56358
-60.1102	10.6912
-60.02	8.08487
-59.8796	6.8615
-59.8369	8.66996
-59.7408	17.2867
-59.6753	11.489
-59.6489	6.06365
-59.3537	24.6269
-59.3172	16.4357
-59.2219	21.5419
-58.8759	16.7016
-58.8417	12.6592
-58.7606	10.7444
-58.7606	4.62752
-58.6837	10.7444
-58.4331	16.8612
-58.3805	7.44659
-58.2994	11.9145
-58.2994	7.87211
-57.9961	9.30824
-57.9534	6.17003
-57.9192	7.02107
-57.8181	6.8615
-57.6997	17.3399
-57.5996	13.1379
-57.4922	7.65935
-57.4537	7.81892
-57.4537	7.60616
-57.3427	16.9144
-57.2615	22.8185
-57.2615	8.29763
-57.2415	15.1059
-57.112	5.69132
-57.0597	28.3502
-56.9967	9.62738
-56.685	5.63813
-56.6508	5.90408
-56.6081	10.3188
-56.5696	6.75512
-56.5696	5.21261
-56.5606	7.02107
-56.5312	11.4358
-56.4543	8.9891
-56.4343	7.44659
-56.4201	7.34021
-56.3775	8.93591
-56.3006	13.5102
-56.2866	6.59555
-56.1895	8.13806
-56.0742	6.38279
-55.9931	29.1481
-55.8778	5.2658
-55.8393	9.89332
-55.8393	9.25505
-55.7624	11.7018
-55.7534	35.9032
-55.7163	15.1059
-55.5118	9.20186
-55.4976	5.85089
-55.3965	7.34021
-55.3012	5.69132
-55.1517	5.63813
-55.0182	13.723
-54.9583	21.3292
-54.9461	26.8609
-54.9352	7.60616
-54.826	8.29763
-54.7875	5.95727
-54.7246	5.53175
-54.494	10.9571
-54.4877	20.0526
-54.321	28.9353
-54.2403	21.6483
-54.0327	5.53175
-54.0097	15.957
-53.9985	7.28702
-53.9985	6.54236
-53.9943	9.25505
-53.8832	7.55297
-53.8713	20.3717
-53.8448	9.94651
-53.8327	7.28702
-53.8021	6.91469
-53.8021	5.15942
-53.6868	5.95727
-53.6407	13.3507
-53.3066	6.48917
-53.3024	9.41462
-53.1726	35.5309
-53.0718	9.68057
-52.9607	6.59555
-52.898	12.5528
-52.8411	7.65935
-52.7643	6.8615
-52.7643	5.63813
-52.5798	13.2443
-52.2688	7.49978
-52.2369	22.978
-52.2061	12.9783
-52.1877	11.0103
-52.1646	15.5846
-52.1535	6.01046
-52.1492	9.68057
-52.0724	6.22322
-52.0262	18.4569
-51.9955	9.62738
-51.9801	17.1272
-51.9571	14.0421
-51.9571	5.15942
-51.9571	5.15942
-51.9571	4.62752
-51.9229	30.0523
-51.8327	7.07426
-51.7495	25.4248
-51.7264	8.51039
-51.7264	5.69132
-51.6922	6.8615
-51.5769	5.7977
-51.5587	6.91469
-51.4574	9.62738
-51.3973	15.9038
-51.3805	16.2761
-51.3669	109.571
-51.2652	6.17003
-51.2452	16.0634
-51.219	30.3714
-51.1359	9.25505
-51.073	8.61677
-51.0345	13.9358
-51.0345	5.74451
-50.7697	9.14867
-50.5148	14.7868
-50.4056	6.22322
-50.3811	9.73375
-50.3427	5.37218
-50.2273	10.5848
-50.1812	17.3399
-50.1505	15.3187
-50.112	18.3505
-50.0736	16.9144
-50.0351	26.0099
-49.9625	6.38279
-49.9059	12.1805
-49.8814	5.69132
-49.8122	16.0102
-49.7949	25.2652
-49.7319	8.24444
-49.6417	11.3826
-49.6166	7.28702
-49.4778	14.8932
-49.4386	14.6804
-49.3091	9.14867
-49.3048	6.64874
-49.2848	25.3184
-48.9773	13.1379
-48.9589	8.51039
-48.9389	8.24444
-48.8478	12.4464
-48.8236	29.4672
-48.6435	8.61677
-48.6297	24.8397
-48.5929	14.4145
-48.5403	10.638
-48.3991	20.6909
-48.3623	8.4572
-48.3362	14.6272
-48.2915	10.5848
-48.0993	7.18064
-48.0273	6.64874
-48.0164	7.23383
-47.7822	30.1055
-47.6904	5.7977
-47.6562	6.96788
-47.6135	7.81892
-47.5551	6.96788
-47.4074	7.65935
-47.3629	11.1167
-47.3245	9.68056
-47.2152	14.2549
-47.1383	10.1593
-47.0615	8.72315
-46.9231	16.5421
-46.7155	7.60616
-46.6184	7.23383
-46.5373	7.28702
-46.5173	21.4355
-46.445	16.6484
-46.3037	26.7013
-46.2866	16.7016
-46.1944	19.4143
-46.1822	5.85089
-46.1389	7.07426
-46.0418	12.3933
-45.7727	11.1167
-45.7101	8.29763
-45.5179	14.2017
-45.5179	11.0635
-45.4727	32.9246
-45.0182	6.80831
-44.949	24.095
-44.6831	7.02107
-44.6722	8.03168
-44.4917	187.548
-44.4274	8.03168
-44.4092	5.21261
-44.3768	6.75512
-44.2352	12.7124
-44.0957	8.08487
-44.0681	13.7762
-44.0633	6.27641
-44.006	62.3918
-43.8711	28.4566
-43.865	31.648
-43.8508	8.72315
-43.7355	7.18064
-43.5433	9.14867
-43.5049	33.0309
-43.4664	10.8507
-43.4038	6.8615
-43.2743	7.44659
-43.1589	6.91469
-42.9101	7.34021
-42.9041	24.2014
-42.813	7.3934
-42.7948	11.9145
-42.7718	18.6165
-42.6795	6.27641
-42.4813	7.81892
-42.4628	8.4572
-42.3912	13.8294
-42.3517	6.38279
-42.2182	5.53175
-42.0584	14.6272
-42.02	7.12745
-41.8905	7.18064
-41.7894	8.66996
-41.3139	15.1591
-41.2957	7.34021
-40.9498	6.3296
-40.9295	11.3295
-40.9113	11.4358
-40.8526	6.91469
-40.8345	9.36143
-40.8092	18.6165
-40.2579	5.63813
-40.0454	6.38279
-40.0273	6.01046
-39.9552	7.65935
-39.8148	6.01046
-39.7582	20.9568
-39.3536	6.27641
-38.8923	6.70193
-38.4958	6.11684
-38.431	8.13806
-38.1438	9.68057
-38.1377	10.4252
-38.0993	8.88272
-38.041	40.1052
-37.9516	6.38279
-37.9132	8.88272
-37.8824	16.0634
-37.3932	6.38279
-37.1383	12.9783
-36.9846	20.159
-36.9077	10.4784
-36.6831	10.9571
-36.408	39.4669
-36.2279	10.638
-36.1499	6.8615
-36.1066	7.81892
-36.0236	7.9253
-35.8423	10.5316
-35.6837	11.2763
-35.6635	5.90408
-35.4671	5.2658
-35.4147	29.2545
-35.2626	36.4883
-35.2225	11.0103
-35.2164	9.46781
-35.0827	9.78694
-34.7552	21.5419
-34.6651	11.8082
-34.5245	6.27641
-34.4092	14.3081
-34.2939	8.03168
-34.2615	5.37218
-33.8526	6.06365
-33.8436	11.489
-33.8185	16.2229
-33.7282	5.90408
-33.5878	9.89332
-33.5696	7.34021
-33.4867	6.22322
-33.3775	9.57419
-33.3572	6.38279
-33.2419	10.5848
-33.1517	8.77634
-33.1266	6.38279
-33.1084	6.06365
-33.0699	9.9997
-32.9101	7.28702
-32.8057	11.5954
-32.696	218.398
-32.2425	10.5848
-32.2182	7.18064
-31.9985	6.06365
-31.9307	7.97849
-31.8923	5.42537
-31.5464	5.47856
-31.5385	10.4784
-31.422	6.48917
-31.422	6.06365
-31.1913	7.71254
-31.142	68.9341
-30.9174	6.38279
-30.9174	5.85089
-30.8021	7.9253
-30.7637	10.5848
-30.705	10.2657
-30.4405	207.547
-29.8796	5.69132
-29.8411	11.8614
-29.5276	15.0527
-29.4952	20.5313
-29.3799	10.4784
-29.2662	39.4137
-27.8472	6.01046
-27.5605	40.903
-27.5595	19.3079
-27.3859	6.06365
-27.3427	5.95727
-27.3427	5.42537
-26.9198	11.1699
-25.8959	5.2658
-25.3823	6.75512
-25.3246	17.4995
-25.3194	15.4251
-24.6184	6.38279
-24.5933	5.42537
-24.3626	8.77634
-24.0418	6.17003
-23.8832	31.0629
-23.7679	6.64874
-23.6708	5.74451
-23.4543	7.23383
-23.339	10.4252
-23.2095	6.54236
-22.9607	15.6378
-22.8887	8.24444
-22.3265	30.2119
-22.1535	8.9891
-21.8508	9.41462
-21.8143	52.658
-21.6461	20.4781
-21.5951	6.91469
-21.0003	31.8608
-20.5824	7.28702
-20.5391	35.9032
-20.2364	6.54236
-19.7319	11.489
-19.5397	10.4784
-19.3536	7.34021
-19.1229	6.54236
-18.7464	5.95727
-18.5969	7.07426
-18.0454	6.22322
-17.9698	6.27641
-17.6886	10.1061
-17.5591	6.01046
-17.1229	19.2548
-16.8814	7.71254
-16.6366	13.9889
-16.6184	8.40401
-16.431	6.43598
-15.714	5.63813
-15.5987	8.35082
-15.3823	7.12745
-15.3471	19.893
-15.2346	9.14867
-14.7915	8.29763
-14.6004	61.8067
-14.5476	13.6698
-14.215	8.35082
-14.2105	20.1058
-13.8185	7.23383
-13.7788	6.64874
-13.5231	6.22322
-13.4714	54.5729
-13.3572	8.29763
-13.3175	12.3933
-13.0869	40.3711
-12.9807	5.90408
-12.9465	5.85089
-12.7794	9.14867
-12.6005	6.17003
-12.5103	6.11684
-12.4041	4.94666
-12.2546	8.51039
-12.2546	7.3934
-12.1644	6.70193
-12.1644	6.59555
-12.0491	7.81892
-12.0119	12.9783
-11.8185	6.80831
-11.7031	8.77634
-11.3956	12.872
-11.2168	7.49978
-11.2168	5.7977
-11.1357	5.63813
-10.4864	10.4784
-10.1213	14.3081
-10.0636	6.06365
-9.98251	5.47856
-9.94407	7.76573
-9.8472	31.7544
-9.70435	10.9039
-9.62747	7.34021
-9.60237	5.85089
-9.37174	6.48917
-9.0509	6.3296
-8.91048	7.07426
-8.53198	17.7122
-8.48342	10.7976
-8.2437	10.4252
-7.98796	7.07426
-7.94952	11.2231
-7.82997	20.2654
-7.70556	14.84
-7.70556	11.5954
-7.62869	10.3188
-7.55181	6.22322
-7.47493	9.30824
-7.41139	7.07426
-7.32118	7.71254
-7.21495	4.84028
-7.09055	9.57419
-6.7195	5.90408
-6.60418	6.96788
-6.29244	5.90408
-6.28335	20.7441
-5.94649	5.58494
-5.79698	6.11684
-5.64323	10.2125
-5.58055	6.38279
-5.2546	14.7336
-5.24552	6.75512
-5.22041	7.07426
-4.98978	8.03168
-4.89957	13.5634
-4.41321	7.28702
-4.27971	5.95727
-4.04908	5.69132
-3.56756	11.8614
-3.47736	11.2763
-3.44013	24.6801
-3.26006	5.58494
-3.16985	6.22322
-3.14474	6.27641
-2.56817	5.7977
-2.36265	7.60616
-2.36265	6.11684
-2.14111	4.99985
-2.13202	6.80831
-2.02579	5.53175
-2.01186	9.73375
-1.9916	6.3296
-1.97058	36.7542
-1.93983	14.3081
-1.90139	7.65935
-1.76097	9.20186
-1.74279	6.06365
-1.65985	7.60616
-1.5506	9.41462
-1.44013	7.9253
-1.33919	12.0741
-1.16622	6.96788
-0.940433	9.57419
-0.918772	21.5951
-0.748242	6.27641
-0.62202	8.66996
-0.441948	7.97849
-0.415629	9.94651
-0.391391	6.27641
-0.296073	5.42537
-0.286983	8.72315
-0.146561	6.06365
-0.128383	6.70193
-0.0654433	5.21261
-0.0563539	16.6484
0.0638084	9.20186
0.102247	6.75512
0.174275	7.23383
0.28959	9.89332
0.377374	11.0635
0.404905	6.64874
0.531127	8.88272
0.545327	7.12745
0.635534	7.34021
0.693192	14.2017
0.749637	10.8507
0.794135	7.71254
1.1077	7.28702
1.28777	7.02107
1.28898	14.4677
1.32742	8.13806
1.37071	7.9253
1.44758	10.6912
1.48602	6.01046
1.63372	19.2548
1.66428	12.2337
1.71665	6.75512
1.83197	19.9994
1.94728	18.2973
2.01022	11.8614
2.17791	9.9997
2.24994	14.9996
2.36525	6.3296
2.43382	19.0952
2.44213	10.7444
2.49148	9.25505
2.52386	6.91469
2.67276	9.68057
2.74964	10.1061
2.81742	4.78709
2.81742	4.7339
2.93274	6.3296
2.98027	9.78694
2.98511	7.97849
3.01306	21.01
3.01749	7.12745
3.08225	6.38279
3.10043	7.18064
3.16337	7.81892
3.28777	12.6592
3.28777	9.73375
3.33106	17.3399
3.33106	7.07426
3.44031	16.7016
3.67215	12.0209
3.677	5.74451
3.70938	6.80831
3.90763	7.3934
4.02295	5.2658
4.2354	6.70193
4.25358	6.17003
4.25358	6.06365
4.27808	9.9997
4.29201	11.8614
4.36404	11.8614
4.37495	10.638
4.43183	5.7977
4.43183	5.63813
4.48421	7.23383
4.48421	5.85089
4.52264	12.4996
4.64565	18.3505
4.68246	6.54236
4.71483	9.41462
4.71483	6.59555
4.75933	14.6804
4.78686	6.91469
4.83015	6.43598
4.92729	7.34021
5.06078	7.18064
5.13281	7.23383
5.15791	6.48917
5.17609	5.90408
5.20059	10.4252
5.23903	6.17003
5.25903	6.8615
5.35435	11.4358
5.39025	31.2757
5.40672	6.11684
5.4391	19.8398
5.44516	8.40401
5.46966	5.05304
5.48966	8.13806
5.52204	6.22322
5.74661	11.755
5.74782	9.46781
5.78505	6.54236
5.8356	10.372
5.90036	6.43598
5.91248	13.2443
5.93092	6.38279
6.00011	33.2969
6.04624	9.36143
6.06017	9.30824
6.06623	16.1165
6.08043	5.95727
6.09861	7.02107
6.09861	5.74451
6.16155	7.02107
6.18155	6.54236
6.21393	8.9891
6.29686	19.0952
6.36283	11.1699
6.40127	7.3934
6.43971	11.2763
6.50749	4.89347
6.52143	10.9039
6.54169	9.9997
6.54169	5.95727
6.62281	5.95727
6.6319	7.81892
6.67518	16.3293
6.74721	7.07426
6.79578	10.7444
6.85344	4.78709
6.95547	289.779
6.97784	7.18064
6.98269	12.0209
7.00295	7.65935
7.11826	5.85089
7.1316	12.2869
7.1316	10.2125
7.13644	8.61677
7.25176	9.68056
7.25176	7.02107
7.27626	12.2869
7.27704	18.0846
7.29626	13.8294
7.32379	16.4357
7.32379	7.97849
7.32379	7.07426
7.33469	6.59555
7.43001	8.93591
7.45001	7.81892
7.48239	14.7868
7.50689	8.40401
7.51598	9.84013
7.52689	12.872
7.55442	7.65935
7.56532	8.88272
7.66064	13.6166
7.71302	6.59555
7.71302	5.31899
7.72654	20.3185
7.75145	9.78694
7.81015	9.09548
7.81439	7.44659
7.82833	9.46781
7.82833	6.64874
7.89127	15.7442
7.94365	6.54236
7.96815	9.84013
8.04502	11.2231
8.09844	13.9358
8.1219	8.24444
8.1219	5.47856
8.17315	28.297
8.17428	6.27641
8.17428	5.37218
8.20787	9.94651
8.28474	8.72315
8.29487	19.1484
8.4049	5.95727
8.46784	4.99985
8.48178	20.0526
8.52022	10.5848
8.52022	6.11684
8.5971	8.93591
8.71847	7.9253
8.75089	54.2005
8.82773	12.606
8.84798	7.87211
8.84798	5.90408
8.87145	13.0315
8.88642	8.72315
8.89066	10.638
8.93535	18.6165
8.9491	9.30824
9.04442	16.1697
9.04442	5.37218
9.07861	17.6059
9.11705	14.7336
9.13038	11.0635
9.13523	8.77634
9.17973	7.02107
9.20605	12.7656
9.21211	14.574
9.21211	5.63813
9.23661	25.6375
9.27505	8.4572
9.28898	13.8826
9.30924	6.91469
9.30924	6.48917
9.32742	15.4251
9.36586	12.7124
9.36586	11.5954
9.39661	22.0206
9.50568	8.24444
9.51477	6.96788
9.51477	6.75512
9.53451	25.5312
9.55805	17.074
9.55805	8.72315
9.58255	7.81892
9.59649	9.68057
9.62099	23.8823
9.62099	8.40401
9.63008	6.96788
9.64405	17.7122
9.65519	16.4889
9.65943	12.0741
9.66852	12.606
9.73631	8.66996
9.74418	9.89332
9.75024	12.4464
9.78868	14.7868
9.82227	9.89332
9.82712	10.372
9.87162	8.9891
9.96269	14.6272
9.96694	6.96788
10.0011	6.80831
10.0577	12.1273
10.0913	7.97849
10.1164	12.1273
10.1298	9.68057
10.1346	22.8717
10.1346	5.53175
10.149	17.074
10.1933	9.14867
10.1976	14.5208
10.1976	13.7762
10.2176	12.1273
10.2318	8.82953
10.2451	28.1375
10.2499	5.90408
10.2702	13.6698
10.2744	11.489
10.2944	15.2655
10.2944	11.3826
10.3329	8.29763
10.3329	6.80831
10.4282	6.01046
10.4282	5.15942
10.4421	9.36143
10.4482	8.03168
10.4624	18.9888
10.5142	13.0315
10.5435	19.3079
10.5959	9.20186
10.6588	9.14867
10.693	15.2123
10.7315	11.1167
10.7496	8.88272
10.7941	9.94651
10.7941	7.60616
10.8083	7.76573
10.8217	49.6262
10.8326	13.3507
10.8433	16.8612
10.8589	6.48917
10.8895	11.0103
10.8895	10.5848
10.9236	16.1165
10.9236	6.59555
10.9418	5.53175
10.9803	8.93591
11.039	16.5421
11.039	6.91469
11.0632	11.5954
11.1201	15.0527
11.1292	9.89332
11.1292	6.80831
11.1725	14.0953
11.2445	7.9253
11.2738	14.8932
11.3202	8.56358
11.3454	16.8612
11.3465	14.574
11.3507	11.2231
11.3598	7.65935
11.3646	10.2657
11.3707	6.96788
11.3707	6.80831
11.4261	19.9994
11.4355	7.44659
11.4367	13.2975
11.466	5.63813
11.4751	8.03168
11.4982	19.8398
11.5002	6.48917
11.5002	6.38279
11.5045	8.40401
11.5123	11.5422
11.5184	5.74451
11.5892	11.489
11.6013	31.8076
11.6337	8.40401
11.6337	8.35082
11.6386	20.3185
11.654	9.62738
11.6967	14.0421
11.6967	10.3188
11.7057	16.8612
11.7351	8.9891
11.7351	8.40401
11.749	5.42537
11.7658	17.1272
11.8643	8.77634
11.8643	6.27641
11.8787	16.9676
11.8846	10.5316
11.922	13.7762
11.9273	6.3296
11.9273	6.27641
11.9273	5.53175
11.9273	5.37218
11.9473	8.13806
11.9657	7.28702
12.0426	19.9994
12.0426	5.47856
12.0887	19.042
12.095	7.65935
12.095	5.53175
12.1579	6.38279
12.1579	4.89347
12.2103	6.01046
12.2271	12.606
12.2427	8.77634
12.2844	22.6589
12.3501	9.521
12.358	7.12745
12.375	27.0205
12.3885	11.9677
12.3885	7.87211
12.3885	5.15942
12.4227	13.457
12.4227	12.7656
12.4227	8.40401
12.427	8.9891
12.5381	7.18064
12.6192	11.8082
12.6192	6.59555
12.6192	6.06365
12.6192	4.84028
12.6283	20.3717
12.6283	9.20186
12.6715	6.96788
12.7039	16.1697
12.7302	11.1699
12.7345	14.0421
12.7436	6.91469
12.7545	8.40401
12.7687	7.9253
12.7869	24.9461
12.8698	7.3934
12.884	18.4569
12.884	5.69132
12.8882	7.44659
12.8973	10.5848
12.9022	5.58494
12.9651	27.3396
12.9651	6.06365
12.9851	7.3934
12.9993	18.8292
13.042	12.0209
13.0499	9.68056
13.062	12.1273
13.0804	10.7444
13.0804	5.95727
13.0883	24.7333
13.0895	18.9888
13.0895	7.44659
13.1004	8.35082
13.1146	6.64874
13.1915	14.9996
13.1915	12.8188
13.1957	19.8398
13.2048	16.7548
13.2097	10.7976
13.2299	9.57419
13.2866	9.62738
13.3111	12.2337
13.3202	7.12745
13.3202	6.22322
13.3453	6.22322
13.3495	9.46781
13.3574	11.0635
13.4264	6.27641
13.4355	9.46781
13.4355	9.36143
13.4355	8.56358
13.4403	8.82953
13.4606	6.06365
13.4606	5.7977
13.4648	22.6589
13.4788	5.47856
13.5232	17.6059
13.5364	13.457
13.5429	32.2331
13.5508	15.1591
13.5617	6.64874
13.5759	8.29763
13.5759	5.90408
13.5941	14.9464
13.5941	9.20186
13.6186	24.4674
13.6528	14.0953
13.657	8.9891
13.657	7.18064
13.6649	11.5422
13.677	23.2972
13.6912	6.59555
13.6954	41.9137
13.7094	7.49978
13.7094	6.01046
13.7418	6.38279
13.743	13.0847
13.7814	6.59555
13.7923	6.91469
13.8065	7.49978
13.8198	13.5102
13.8571	6.27641
13.8876	9.20186
13.8955	15.0527
13.9016	8.88272
13.9218	16.2761
13.9218	7.87211
13.9218	5.47856
13.9724	9.46781
13.9724	9.36143
13.9724	8.29763
13.9795	15.2123
14.0029	8.82953
14.0029	7.28702
14.012	6.96788
14.012	6.8615
14.012	5.95727
14.0229	8.29763
14.0371	7.23383
14.1274	18.5633
14.1274	13.723
14.1274	8.35082
14.1322	11.489
14.1454	14.6272
14.1525	17.074
14.1525	10.3188
14.203	16.5421
14.203	6.8615
14.2427	27.7119
14.2427	15.2655
14.2427	15.1591
14.272	9.57419
14.2811	12.8188
14.3489	17.7122
14.3628	9.521
14.3831	9.9997
14.3831	7.71254
14.4013	6.48917
14.4336	10.638
14.4411	13.8826
14.4458	12.9251
14.4642	5.31899
14.4984	6.70193
14.5026	8.61677
14.5117	10.7976
14.5166	7.60616
14.531	18.6697
14.549	15.5315
14.5643	27.3396
14.5753	10.5848
14.5874	11.3295
14.5995	9.521
14.6643	11.6486
14.6655	9.68057
14.6829	19.7866
14.6948	6.01046
14.6948	4.99985
14.7011	20.0526
14.7039	13.2443
14.7333	18.0314
14.7333	9.521
14.7472	5.31899
14.7796	8.19125
14.8102	10.1593
14.8102	4.84028
14.8131	29.6268
14.8192	17.3931
14.8192	14.574
14.8301	11.2763
14.8301	6.17003
14.8443	7.97849
14.8674	16.7016
14.907	12.4464
14.9255	5.63813
14.9346	13.9889
14.9346	7.18064
14.9346	6.38279
14.9419	22.393
14.9485	16.0102
14.9597	12.6592
14.9639	7.12745
14.973	10.2657
15.0102	6.43598
15.0408	11.489
15.0408	7.23383
15.0499	6.96788
15.0608	13.6698
15.075	12.606
15.075	8.13806
15.075	7.49978
15.075	6.11684
15.0883	21.5419
15.0932	6.3296
15.0932	6.22322
15.1162	22.5525
15.1177	7.71254
15.1255	6.70193
15.1267	13.8294
15.1396	26.2226
15.1561	7.07426
15.1561	5.15942
15.1561	4.99985
15.1792	13.0315
15.1882	27.6056
15.1903	8.03168
15.1945	10.6912
15.2024	11.6486
15.2024	10.0529
15.2113	45.1051
15.2145	12.8188
15.2409	8.35082
15.2672	11.1699
15.2714	4.78709
15.2853	9.46781
15.2914	7.18064
15.3056	6.70193
15.3056	5.53175
15.3574	11.6486
15.3683	16.808
15.3867	10.9571
15.3958	16.9676
15.4252	9.20186
15.4452	11.6486
15.4715	8.9891
15.4715	8.08487
15.4775	33.0309
15.4786	14.9996
15.479	31.2757
15.488	28.7226
15.5111	10.2125
15.5111	8.40401
15.516	9.521
15.5362	7.97849
15.5407	29.2013
15.5544	22.8717
15.5544	19.893
15.5544	7.55297
15.5544	6.3296
15.5682	21.9674
15.5789	7.71254
15.588	9.73375
15.6174	6.17003
15.6264	6.70193
15.6374	6.54236
15.6409	38.0308
15.6516	6.70193
15.6649	9.30824
15.7021	8.61677
15.7065	22.6057
15.7092	16.8612
15.7405	11.4358
15.7669	15.2655
15.7669	9.36143
15.7669	7.87211
15.785	20.159
15.8053	12.1805
15.8174	8.13806
15.8174	7.07426
15.8186	12.606
15.8186	10.5848
15.848	4.68071
15.8571	6.3296
15.868	13.5634
15.8822	7.18064
15.8864	8.35082
15.8864	7.3934
15.8955	11.755
15.9004	15.7442
15.9206	21.01
15.9327	8.56358
15.9591	10.0529
15.9663	42.5519
15.9724	7.87211
15.9724	7.49978
15.9724	6.43598
15.9772	32.3927
15.9833	6.59555
15.9975	7.18064
16.0185	16.9144
16.03	15.7442
16.0402	11.6486
16.0481	11.2763
16.0481	6.59555
16.0493	12.3401
16.0786	17.6059
16.0877	6.64874
16.0986	9.94651
16.137	12.9783
16.1512	21.9674
16.1634	24.7333
16.1634	6.75512
16.1897	8.66996
16.203	27.446
16.203	8.29763
16.203	6.17003
16.2281	7.07426
16.2491	18.6165
16.2787	7.18064
16.2908	16.2229
16.2908	16.0634
16.3092	11.5422
16.3292	6.96788
16.3434	8.35082
16.3434	7.02107
16.3616	13.7762
16.3616	7.76573
16.3677	9.62738
16.394	16.4357
16.4203	23.8823
16.4336	20.2122
16.4336	13.9889
16.4336	7.87211
16.4336	6.64874
16.4336	5.85089
16.4446	9.73375
16.4588	8.19125
16.4588	7.44659
16.4588	7.18064
16.5105	12.9251
16.5154	11.3826
16.5399	8.24444
16.5554	25.0525
16.5599	21.2228
16.5599	8.40401
16.5599	6.59555
16.5741	8.13806
16.5862	13.2975
16.5862	10.9039
16.5893	21.7015
16.5922	5.85089
16.6307	22.3398
16.6313	29.8395
16.6499	44.7327
16.6552	22.6589
16.6643	8.4572
16.6894	17.1272
16.6894	7.55297
16.6894	5.47856
16.6972	32.1267
16.7076	8.24444
16.7412	44.9987
16.7412	11.5954
16.7705	22.3398
16.7705	7.3934
16.7796	6.59555
16.7905	6.80831
16.8089	9.68057
16.8229	7.81892
16.8553	29.68
16.8553	17.074
16.8553	7.9253
16.8613	21.4355
16.8858	21.5419
16.8858	7.23383
16.8949	16.0634
16.8949	15.5846
16.8949	14.84
16.8998	11.755
16.9129	14.9996
16.9151	22.8185
16.92	8.4572
16.92	6.38279
16.92	6.11684
16.9279	30.6374
16.9319	13.5634
16.9382	6.75512
16.9382	6.48917
16.9718	16.4889
16.9718	11.5954
16.9766	10.638
16.9876	35.2117
16.9892	20.1058
16.9892	19.7335
17.0011	5.05304
17.0011	4.99985
17.009	26.7545
17.0102	6.06365
17.0151	28.7226
17.0211	14.84
17.0396	8.9891
17.0487	10.5316
17.0859	8.03168
17.1164	24.7333
17.1243	13.5102
17.1506	9.09548
17.1688	6.06365
17.1914	32.3395
17.2023	29.2013
17.2024	10.3188
17.2318	13.6166
17.2409	25.1056
17.2409	14.5208
17.2409	10.9039
17.2518	7.71254
17.2518	6.75512
17.266	18.9356
17.2671	37.1798
17.2702	9.09548
17.2841	6.38279
17.2902	11.9677
17.301	15.4783
17.3471	22.4993
17.3671	10.2657
17.3813	12.1805
17.3995	5.53175
17.3995	5.37218
17.4197	13.8294
17.4197	10.2125
17.424	9.68057
17.433	17.5527
17.4624	8.77634
17.4715	17.7122
17.4715	7.34021
17.4824	6.64874
17.4966	15.7974
17.4966	12.6592
17.4966	11.0103
17.5008	8.61677
17.5099	14.5208
17.5148	34.0947
17.5148	8.08487
17.52	12.1805
17.5208	13.7762
17.5393	20.4249
17.5448	18.5101
17.5471	30.2651
17.5471	6.91469
17.5702	46.1157
17.5735	8.9891
17.5777	4.99985
17.5856	18.3505
17.6119	8.51039
17.6119	7.44659
17.6119	6.70193
17.6625	10.8507
17.6625	9.36143
17.6637	12.9783
17.6685	11.8614
17.6696	14.84
17.679	18.3505
17.7405	11.5422
17.8041	11.5954
17.8174	6.70193
17.8425	18.776
17.881	10.1061
17.8852	10.2125
17.8991	13.4039
17.8991	11.4358
17.9184	22.0206
17.9327	22.127
17.9327	17.3399
17.9327	14.9996
17.9436	6.3296
17.9578	12.9252
17.9578	7.76573
17.9621	18.2441
17.9904	13.6698
18.0084	10.9039
18.0155	19.9462
18.039	5.95727
18.0481	19.2548
18.0481	14.8932
18.0481	8.13806
18.0625	38.8286
18.0719	91.3803
18.0732	12.2869
18.0732	6.48917
18.0913	11.6486
18.0913	5.90408
18.0913	5.53175
18.1116	11.4358
18.1166	21.5419
18.1237	12.0741
18.1298	14.3081
18.1403	16.3825
18.1543	17.1803
18.1605	20.3185
18.1743	7.81892
18.1885	19.4143
18.1885	14.5208
18.2067	21.01
18.2067	13.6698
18.216	24.4674
18.239	8.56358
18.2397	42.7647
18.2528	26.4354
18.2654	10.0529
18.2787	6.91469
18.2896	19.7335
18.3038	10.3188
18.3465	21.7015
18.3604	12.6592
18.3818	22.393
18.3849	5.63813
18.394	15.4783
18.394	7.23383
18.394	7.23383
18.394	6.43598
18.3988	24.8929
18.4191	12.2869
18.4324	10.7976
18.4575	27.9247
18.4709	26.9673
18.496	13.9889
18.5002	26.8609
18.5093	7.3934
18.5093	6.96788
18.5142	28.1375
18.5202	8.66996
18.5295	18.776
18.5344	17.8718
18.5463	15.691
18.5463	13.6166
18.5729	12.4996
18.585	6.8615
18.585	6.22322
18.5862	12.872
18.5862	10.0529
18.6064	73.7744
18.6155	8.13806
18.6155	5.90408
18.6246	16.1165
18.6246	6.59555
18.6311	27.3928
18.6355	8.51039
18.6497	15.2123
18.6619	13.3507
18.6619	12.4464
18.6847	16.6484
18.6967	34.1479
18.7309	6.17003
18.742	23.7759
18.7448	12.5528
18.797	23.9355
18.8156	14.7336
18.8462	25.5312
18.8462	5.74451
18.8462	5.15942
18.8553	8.40401
18.8662	7.55297
18.8804	17.9782
18.8985	38.2436
18.8985	37.6053
18.8985	18.4569
18.8985	14.6804
18.8985	7.55297
[truncated: 9,447 more rows]

## Sheet: Fig 5F, S6BC Fig
pntP2 FISH in pntp2 homozygous mutant (6 discs pooled)
x-axis	indivisual foci
-114.539	5.58279
-114.193	5.31684
-114.077	6.85935
-113.847	5.79555
-113.578	8.66781
-113.27	8.93375
-112.694	5.58279
-110.503	6.38064
-110.118	9.94436
-110.041	5.74236
-109.119	6.27426
-107.678	12.2847
-106.467	6.38064
-105.656	12.072
-104.199	13.0294
-103.238	6.32745
-103.123	6.43383
-101.508	6.48702
-99.7694	7.33806
-99.6895	98.1864
-99.1946	5.47641
-98.8914	19.5185
-98.8469	7.07211
-98.8469	6.69978
-98.6547	9.99755
-98.5009	18.242
-98.0858	21.6461
-98.0397	12.4443
-97.6553	9.1997
-97.5015	12.8698
-97.4722	7.01892
-97.2709	10.7954
-97.2415	5.84874
-97.2324	17.1782
-96.8865	16.0612
-96.8865	5.5296
-96.7135	13.4549
-96.3791	20.5292
-96.1946	5.58279
-96.0793	6.0615
-95.5027	5.90193
-95.0415	10.1039
-94.6955	7.60401
-94.4649	6.22107
-94.2343	5.79555
-94.128	5.37003
-94.0036	16.5931
-93.773	12.0188
-93.773	8.08272
-93.5424	5.21046
-93.0811	6.22107
-92.3892	5.79555
-92.3892	5.31684
-92.3662	21.1674
-92.2739	8.93375
-92.1586	12.5507
-91.9664	8.93375
-91.928	5.63598
-91.8956	7.23168
-91.582	8.13591
-91.3532	6.54021
-91.2361	14.6783
-91.0439	10.9018
-91.0055	5.5296
-91.0055	5.42322
-90.7748	14.6251
-90.5826	8.61462
-90.4307	8.02953
-90.3611	8.93375
-90.3227	6.16788
-90.3136	7.97634
-90.1983	15.8484
-90.1983	7.92315
-90.1983	5.05089
-89.9676	8.34867
-89.8614	4.9977
-89.7946	13.5081
-89.6601	8.40186
-89.6235	23.295
-89.5387	6.80616
-89.4295	9.83798
-89.3526	11.0082
-89.0451	7.49763
-88.9298	5.26365
-88.8914	9.1997
-88.5838	12.0188
-88.3532	6.16788
-88.0073	6.27426
-87.9688	12.4975
-87.9496	14.1996
-87.6631	6.85935
-87.6613	6.64659
-86.7388	7.92315
-86.3929	7.28487
-86.2776	5.37003
-85.9316	6.00831
-85.8992	6.22107
-85.8739	17.125
-85.8739	13.774
-85.701	7.07211
-85.6318	22.444
-85.5948	5.31684
-85.1244	6.38064
-85.0667	15.8484
-85.0109	7.49763
-85.0091	7.1253
-85.0091	5.63598
-84.6631	6.5934
-84.4416	5.95512
-84.4343	7.86996
-84.3172	6.32745
-83.9251	18.8271
-83.8559	5.79555
-83.6638	12.7634
-83.51	8.34867
-83.4331	11.6464
-83.4331	11.3805
-83.2885	5.47641
-82.981	7.81677
-82.8181	9.35927
-82.772	21.327
-82.5414	20.5823
-82.4722	7.39125
-82.28	9.78479
-82.2415	14.6251
-82.2415	6.64659
-82.1262	7.01892
-82.0109	5.74236
-81.7226	16.274
-81.0884	8.77419
-81.0055	8.721
-80.6502	17.2314
-80.283	5.74236
-80.2812	7.44444
-80.1365	9.7316
-80.1274	13.0294
-79.9737	10.1571
-79.9352	7.55082
-79.8199	6.11469
-79.7137	5.84874
-79.6662	13.9868
-79.5893	6.48702
-79.3678	5.79555
-79.2049	11.6464
-79.128	15.7953
-79.0704	16.008
-78.8205	9.25289
-78.6668	5.84874
-78.5899	8.77419
-78.513	8.88057
-78.4685	8.24229
-78.4452	9.04013
-78.4038	6.80616
-78.3208	6.0615
-77.8596	6.38064
-77.7766	8.98694
-77.7443	8.721
-77.6289	6.16788
-77.5227	6.43383
-77.5136	5.84874
-77.4458	9.7316
-77.4368	11.5401
-77.3983	5.90193
-76.9755	23.4546
-76.9461	6.80616
-76.9371	7.71039
-76.8547	24.0397
-76.8308	5.58279
-76.8236	14.4123
-76.7064	7.55082
-76.2836	9.78479
-76.2452	15.1038
-76.1299	6.0615
-75.9822	16.274
-75.7839	5.58279
-75.5917	9.99755
-75.5917	9.09332
-75.5533	6.38064
-75.438	5.42322
-75.3227	6.22107
-75.1497	16.5931
-74.9767	5.68917
-74.9707	10.4763
-74.8938	19.8909
-74.4092	6.96573
-74.4001	17.7101
-74.1119	18.6675
-74.0542	12.2315
-73.9004	10.1571
-73.8254	5.95512
-73.7467	8.721
-73.6698	10.0507
-73.5929	19.1462
-73.5929	8.34867
-73.247	15.3697
-73.0164	5.63598
-72.7491	9.04013
-72.6704	9.41246
-72.5875	8.50824
-72.4337	12.8166
-72.2951	11.5933
-72.1029	5.37003
-72.0109	7.17849
-71.9785	7.17849
-71.6326	5.58279
-71.5173	6.43383
-70.9023	12.2315
-70.7119	7.60401
-69.9029	6.54021
-69.3263	6.32745
-69.1725	29.4651
-69.1048	4.94451
-69.0957	5.74236
-68.7497	14.5719
-68.5191	5.63598
-68.4038	14.2527
-68.0639	11.806
-67.6057	15.5293
-67.2276	17.5505
-66.4758	8.08272
-66.3281	6.11469
-66.1551	11.4337
-66.1359	9.41246
-65.6362	6.00831
-65.2903	6.22107
-64.9767	42.9753
-64.566	15.4229
-64.4831	6.27426
-64.3678	5.74236
-64.0053	54.1452
-63.2146	5.95512
-62.3245	9.78479
-62.2921	9.09332
-62.2921	6.11469
-62.1383	12.923
-62.0615	5.58279
-61.9552	5.58279
-61.9138	8.66781
-61.8308	6.85935
-61.7985	7.76358
-61.7173	7.49763
-61.7155	7.97634
-60.1841	6.91254
-59.7643	10.1039
-59.7552	6.69978
-59.5185	13.0294
-59.4323	25.6354
-59.1877	5.68917
-58.2945	8.66781
-58.1408	5.5296
-57.4489	5.5296
-57.372	14.8378
-57.2969	9.67841
-56.9894	6.96573
-56.5282	8.721
-56.4434	7.60401
-55.7883	24.7844
-54.8369	11.0614
-54.7966	8.13591
-54.5751	5.79555
-54.3546	44.6774
-53.4129	16.4867
-52.8363	8.77419
-52.5227	8.88056
-52.3768	9.57203
-52.375	20.3164
-52.375	7.92315
-52.2111	18.5079
-52.0291	10.9018
-52.0291	5.63598
-51.2237	5.74236
-50.7697	8.721
-50.6453	5.31684
-50.4147	6.32745
-49.1001	22.9759
-49.0633	7.01892
-49.04	6.5934
-49.04	5.47641
-49.04	4.78494
-47.9101	7.97634
-47.7643	6.38064
-47.6471	8.34867
-47.5642	9.51884
-47.399	96.4844
-45.9558	28.6672
-45.885	21.5398
-45.6099	8.61462
-45.3499	5.42322
-44.4274	5.47641
-43.3481	7.60401
-43.2975	8.1891
-42.9747	26.6992
-42.8868	5.79555
-42.1595	9.09332
-41.8905	5.42322
-41.6843	26.38
-41.6184	26.4864
-41.5678	8.61462
-41.237	9.89117
-41.0253	27.7098
-40.968	6.32745
-40.1841	19.3058
-40.1517	6.43383
-40.1193	6.27426
-39.8887	6.75297
-39.8791	90.2611
-39.8533	11.4337
-39.5842	5.79555
-39.5427	11.1145
-39.4274	8.40186
-39.4274	6.00831
-39.0076	8.77419
-38.8923	7.55082
-38.6971	11.3273
-38.1589	20.9015
-38.1547	20.7951
-37.8514	14.4655
-37.6208	13.0826
-37.3012	11.3805
-37.2779	7.1253
-37.2688	7.86996
-37.0058	10.6358
-36.8094	36.0606
-36.7013	5.58279
-36.586	10.5295
-36.5769	6.0615
-36.5324	17.7633
-36.4707	6.43383
-36.3481	5.74236
-36.3139	7.33806
-36.2401	6.85935
-36.2328	7.17849
-36.0064	11.3273
-35.968	15.3165
-35.6635	6.54021
-35.6562	7.33806
-35.5067	6.69978
-35.4329	5.63598
-35.2022	6.64659
-35.2022	6.00831
-35.2022	5.58279
-35.1547	12.3911
-34.8148	21.4866
-34.8148	6.0615
-34.6995	6.48702
-34.5842	7.17849
-34.5457	10.9018
-34.5103	12.7102
-34.4689	16.8591
-34.3878	6.80616
-34.3536	20.1036
-34.3182	12.2315
-34.3182	11.1145
-34.1644	6.91254
-34.1644	6.11469
-34.1614	11.9124
-34.0491	15.5825
-34.0491	5.84874
-34.0076	6.22107
-33.9571	8.98694
-33.8923	7.33806
-33.8923	7.01892
-33.8692	31.2735
-33.8417	12.8166
-33.7031	11.5933
-33.5878	6.75297
-33.5464	7.92315
-33.5421	24.9971
-33.4725	7.71039
-33.3956	13.1358
-33.3157	14.891
-33.2419	19.6249
-33.2004	24.5184
-33.1193	5.68917
-32.9313	13.5081
-32.7806	13.0294
-32.7806	6.22107
-32.6653	13.6145
-32.658	15.5825
-32.55	5.10408
-32.4274	34.7841
-32.4274	6.43383
-32.3194	5.84874
-32.3194	5.5296
-32.2395	17.1782
-32.204	5.10408
-32.1656	14.4655
-32.0887	6.5934
-32.0473	14.1464
-31.7013	10.2635
-31.6275	6.0615
-31.1662	7.81677
-31.1247	7.6572
-31.0821	9.67841
-30.9326	15.4229
-30.8941	9.14651
-30.8587	9.04013
-30.8203	9.14651
-30.8112	6.11469
-30.6977	5.68917
-30.6635	7.17849
-30.5896	5.63598
-30.4329	7.33806
-30.2364	7.49763
-30.1638	11.6996
-30.1284	14.9974
-30.1284	7.71039
-29.8978	12.0188
-29.8978	5.79555
-29.7824	6.96573
-29.7733	11.0614
-29.764	22.178
-29.6671	6.75297
-29.5445	5.90193
-29.5189	31.4331
-29.4365	6.48702
-29.4365	5.90193
-29.3981	11.7528
-29.2797	9.51884
-29.2443	11.4869
-29.2059	14.5719
-29.2059	8.88056
-29.2059	8.40186
-29.2059	5.90193
-29.1986	6.32745
-29.0906	6.27426
-29.0815	7.60401
-29.0491	6.32745
-28.9752	6.00831
-28.9368	9.99755
-28.8876	20.1036
-28.8599	8.40186
-28.8599	4.94451
-28.8569	12.8166
-28.8526	16.8591
-28.7031	7.28487
-28.6293	5.47641
-28.5878	13.0826
-28.5716	11.5401
-28.5524	13.9868
-28.5494	13.0826
-28.514	5.5296
-28.514	4.73175
-28.4725	7.60401
-28.3602	71.8574
-28.3341	24.9439
-28.2376	9.83798
-28.168	6.27426
-28.168	6.0615
-28.1266	8.45505
-28.1266	7.44444
-28.0912	8.66781
-28.0527	5.79555
-28.0527	5.05089
-27.9374	5.58279
-27.8575	13.7208
-27.7837	8.88057
-27.7806	6.43383
-27.7068	6.80616
-27.5915	6.38064
-27.5915	5.84874
-27.5915	5.63598
-27.5842	5.47641
-27.3993	14.9442
-27.3962	10.2635
-27.3839	23.9865
-27.3608	6.16788
-27.2382	5.37003
-27.1686	11.4337
-27.1686	10.6358
-27.1302	5.84874
-27.0887	12.9762
-27.0887	7.49763
-27.0119	13.9336
-26.938	10.4763
-26.8996	8.721
-26.8996	5.63598
-26.8581	7.39125
-26.7843	11.6996
-26.777	11.2209
-26.6689	5.79555
-26.6689	4.78494
-26.5122	12.2315
-26.4614	18.4016
-26.4383	5.79555
-26.431	7.07211
-26.2815	17.0718
-26.2815	7.71039
-26.2431	46.539
-26.2431	11.1145
-26.1662	8.29548
-26.0924	6.38064
-26.0509	7.1253
-25.9771	8.82738
-25.9386	8.82738
-25.8545	6.96573
-25.7464	9.7316
-25.7464	6.43383
-25.708	9.25289
-25.6311	5.74236
-25.5512	17.1782
-25.4005	17.4973
-25.3914	11.4869
-25.3206	15.2102
-25.2852	13.0826
-25.2852	12.9762
-25.2852	11.806
-25.2852	6.54021
-25.2779	5.58279
-25.2437	18.0292
-25.2202	30.1565
-25.1608	6.48702
-25.093	10.955
-25.0161	8.56143
-24.8239	6.64659
-24.7855	10.8486
-24.7824	6.64659
-24.7086	7.33806
-24.7056	12.7102
-24.7056	12.3379
-24.6287	9.89117
-24.5933	6.54021
-24.5933	5.37003
-24.478	20.1568
-24.478	8.721
-24.3981	13.0826
-24.3626	9.78479
-24.2635	16.1676
-24.2401	7.71039
-24.109	15.3165
-24.0167	6.48702
-24.0016	12.3379
-23.9752	7.97634
-23.9398	10.5295
-23.9014	5.90193
-23.8557	10.0507
-23.7861	7.28487
-23.7861	5.58279
-23.7788	6.11469
-23.6708	14.9442
-23.6617	7.39125
-23.6323	9.51884
-23.5482	6.75297
-23.5482	6.16788
-23.5482	5.68917
-23.4975	39.3584
-23.4401	7.01892
-23.3944	9.89117
-23.3248	12.0188
-23.3175	7.1253
-23.2672	19.6781
-23.2479	12.3379
-23.2095	8.93375
-23.2095	6.48702
-23.2022	8.02953
-23.1711	13.6145
-23.1711	11.1145
-23.0527	7.81677
-23.0527	6.5934
-23.01	14.3591
-22.9716	5.79555
-22.8636	18.1888
-22.8636	11.1145
-22.8563	5.58279
-22.8221	6.27426
-22.7867	8.77419
-22.7837	10.7422
-22.7098	9.99755
-22.6329	7.17849
-22.6329	5.63598
-22.5753	11.806
-22.5176	6.91254
-22.5176	6.64659
-22.3608	6.38064
-22.287	7.33806
-22.287	6.64659
-22.2485	9.25289
-22.2293	20.0504
-22.1644	5.15727
-22.1302	12.657
-22.0491	7.6572
-22.0179	10.5295
-21.941	5.95512
-21.8996	6.32745
-21.8834	18.7739
-21.8642	8.02953
-21.8257	9.41246
-21.8185	9.57203
-21.7104	14.4655
-21.7104	11.2741
-21.7104	6.16788
-21.7031	6.00831
-21.6689	5.79555
-21.6528	14.3591
-21.5951	16.1144
-21.5951	5.68917
-21.5536	9.89117
-21.4798	6.75297
-21.4798	5.84874
-21.4798	5.31684
-21.4725	6.48702
-21.3645	13.0826
-21.3645	8.88056
-21.326	11.2741
-21.323	5.84874
-21.2492	11.8592
-21.2419	7.44444
-21.2077	22.8695
-21.1338	8.34867
-21.0689	18.1356
-21.0418	7.33806
-21.0185	7.49763
-20.9265	8.40186
-20.9032	18.4548
-20.8959	7.97634
-20.8648	11.7528
-20.7879	10.7422
-20.7879	6.64659
-20.711	14.4123
-20.7037	8.88057
-20.6726	15.6357
-20.6726	7.39125
-20.6726	6.96573
-20.6726	6.48702
-20.6269	15.9016
-20.5573	5.5296
-20.5542	10.689
-20.4347	7.07211
-20.4329	5.79555
-20.4005	36.4861
-20.4005	6.0615
-20.2852	27.1779
-20.2467	12.8166
-20.2113	7.07211
-20.2113	5.84874
-20.1193	7.44444
-20.096	6.80616
-20.096	5.58279
-20.0191	8.13591
-19.9807	14.5187
-19.9807	7.17849
-19.935	14.7846
-19.935	11.8592
-19.8654	38.6669
-19.8654	6.91254
-19.8239	20.3164
-19.8239	7.71039
-19.7885	13.7208
-19.7662	20.6355
-19.7501	7.71039
-19.7428	6.69978
-19.7428	6.43383
-19.7086	20.476
-19.7044	14.1996
-19.6625	27.5502
-19.5771	14.5187
-19.5194	7.92315
-19.5194	5.21046
-19.478	11.3805
-19.4545	13.8272
-19.4041	14.6783
-19.4041	4.9977
-19.3272	10.4231
-19.2935	18.9335
-19.2888	23.9333
-19.2888	16.8591
-19.2431	11.6996
-19.1735	10.7954
-19.1735	6.27426
-19.1583	11.1677
-19.132	25.0503
-19.0966	9.89117
-19.0815	8.34867
-19.0509	6.32745
-19.0509	5.26365
-18.866	14.5719
-18.8322	22.178
-18.8275	16.5931
-18.8275	8.34867
-18.8275	8.13591
-18.8275	8.02953
-18.8203	12.6039
-18.7861	10.5826
-18.7861	6.5934
-18.7818	11.1145
-18.774	11.9656
-18.7399	18.8271
-18.7122	5.37003
-18.6546	16.0612
-18.5969	18.1888
-18.5896	19.6249
-18.5585	16.9122
-18.4816	5.90193
-18.4816	5.79555
-18.4401	6.54021
-18.4047	12.657
-18.359	7.76358
-18.2787	43.1881
-18.2743	7.33806
-18.251	12.0188
-18.251	7.81677
-18.2437	15.0506
-18.2437	9.04013
-18.2095	15.2634
-18.1741	10.9018
-18.1741	9.25289
-18.1668	8.93375
-18.1357	17.7633
-18.0436	9.46565
-18.0436	7.60401
-18.0203	16.6995
-18.0131	7.49763
-18.0113	6.48702
-17.8978	6.5934
-17.7897	8.61462
-17.7128	13.9868
-17.6744	6.64659
-17.6671	15.1038
-17.6269	10.2103
-17.5561	12.3911
-17.5561	10.9018
-17.5439	13.774
-17.4671	7.76358
-17.4438	8.24229
-17.4365	5.5296
-17.3331	51.007
-17.3212	6.00831
-17.3194	5.84874
-17.2443	17.7633
-17.2131	13.5081
-17.2131	5.47641
-17.2059	20.21
-17.1747	9.04013
-17.1747	8.34867
-17.0978	5.05089
-17.0906	6.00831
-17.0444	21.2738
-17.0333	25.3162
-16.9825	13.1358
-16.9825	7.44444
-16.9176	15.7421
-16.8599	22.5504
-16.7104	6.69978
-16.5951	6.91254
-16.5506	15.8484
-16.5212	6.0615
-16.514	6.38064
-16.5122	5.5296
-16.4828	9.46565
-16.4798	24.9971
-16.4755	12.072
-16.4059	5.58279
-16.4029	10.689
-16.3291	84.9953
-16.3218	9.25289
-16.3139	12.5507
-16.2906	7.60401
-16.2906	7.39125
-16.2906	7.28487
-16.2745	102.442
-16.2449	10.5295
-16.2065	22.1249
-16.1338	21.0611
-16.0954	12.072
-16.06	15.4229
-16.0527	16.7527
-16.0143	11.2741
-15.9835	20.0504
-15.9766	62.6556
-15.9416	13.9336
-15.9374	15.7421
-15.9032	9.57203
-15.9032	7.76358
-15.8221	20.1568
-15.7909	11.1145
-15.7909	9.35927
-15.7879	8.24229
-15.7717	16.7527
-15.711	16.6995
-15.5987	14.9974
-15.5987	13.1358
-15.4761	8.93375
-15.4419	26.2205
-15.4373	24.0929
-15.3681	7.07211
-15.3681	6.5934
-15.3608	7.44444
-15.3266	8.77419
-15.1759	11.3273
-15.1686	11.5933
-15.1375	8.34867
-15.1375	7.33806
-15.1375	5.84874
-15.1284	6.48702
-15.099	10.689
-15.0899	9.89117
-15.0454	9.89117
-15.0149	7.76358
-14.9068	6.27426
-14.8996	6.69978
-14.8996	6.38064
-14.8654	17.8697
-14.8593	11.2741
-14.7843	7.60401
-14.7843	6.38064
-14.7116	9.7316
-14.6689	10.4231
-14.6689	6.00831
-14.6378	8.50824
-14.6347	6.22107
-14.6305	8.98694
-14.607	25.2099
-14.5842	7.76358
-14.5609	9.41246
-14.5536	5.90193
-14.484	25.6354
-14.484	11.4337
-14.3303	5.5296
-14.323	5.68917
-14.2769	23.4014
-14.2461	12.7634
-14.215	17.3378
-14.215	12.8166
-14.215	8.98694
-14.215	6.5934
-14.2077	6.43383
-14.2077	6.22107
-14.1158	15.7421
-14.0996	9.94436
-14.0966	11.4869
-14.0228	8.02953
-13.9843	17.125
-13.9459	9.83798
-13.8967	25.3162
-13.869	6.43383
-13.8114	13.4549
-13.7537	13.9336
-13.7537	6.0615
-13.7153	10.689
-13.7001	13.8804
-13.6384	6.85935
-13.6384	5.21046
-13.6384	4.78494
-13.5231	16.8591
-13.5231	7.92315
-13.5231	6.16788
-13.5158	7.6572
-13.5158	6.85935
-13.5158	6.38064
-13.431	10.1571
-13.4078	13.0294
-13.4078	6.16788
-13.3987	6.5934
-13.3987	6.5934
-13.3893	25.9013
-13.3663	19.5185
-13.3309	10.3167
-13.1771	21.8057
-13.1357	15.8484
-13.0234	11.6996
-13.0203	25.4226
-13.0203	11.806
-12.9742	19.9441
-12.9465	16.274
-12.9465	8.34867
-12.9435	12.5507
-12.9392	14.9974
-12.9374	7.71039
-12.905	18.6143
-12.8696	14.1464
-12.8623	9.89117
-12.8312	9.04013
-12.8312	6.27426
-12.8312	6.11469
-12.8239	14.9442
-12.7927	8.1891
-12.7159	7.86996
-12.7159	5.42322
-12.7128	13.0826
-12.6625	23.4546
-12.639	11.3805
-12.6005	6.91254
-12.6005	5.63598
-12.6005	5.63598
-12.6005	5.42322
-12.5933	7.28487
-12.5621	15.5293
-12.5621	13.1889
-12.5621	13.1358
-12.553	9.30608
-12.5085	17.391
-12.4852	11.7528
-12.4852	6.22107
-12.4276	12.1252
-12.3626	6.64659
-12.3285	8.40186
-12.3285	5.95512
-12.2546	5.79555
-12.2473	7.44444
-12.2473	6.96573
-12.2473	6.54021
-12.2455	7.33806
-12.1705	11.806
-12.1705	8.98694
-12.1393	7.01892
-12.1393	5.79555
-12.132	39.8371
-12.132	13.1358
-12.109	18.3484
-12.024	9.46565
-12.024	5.79555
-11.9471	10.6358
-11.9398	13.1889
-11.9014	19.093
-11.9014	5.15727
-11.7933	5.90193
-11.7861	7.49763
-11.7843	6.91254
-11.7519	6.54021
-11.7165	12.072
-11.678	5.90193
-11.678	5.5296
-11.6708	6.16788
-11.6689	5.95512
-11.5627	6.75297
-11.5212	9.67841
-11.5212	7.86996
-11.4978	14.5719
-11.4786	12.9762
-11.4786	11.1677
-11.4768	9.51884
-11.4474	7.01892
-11.4401	7.55082
-11.4059	7.01892
-11.4017	9.83798
-11.3248	9.89117
-11.2522	13.4017
-11.1711	9.04013
-11.1292	22.178
-11.1015	13.3485
-11.1015	5.05089
-11.0216	14.1464
-10.9861	8.61462
-10.9789	17.3378
-10.9789	9.35927
-10.9789	5.47641
-10.954	17.0186
-10.9447	6.85935
-10.8708	7.1253
-10.8708	6.11469
-10.8678	19.093
-10.8636	6.80616
-10.8617	15.4761
-10.8294	26.3269
-10.7909	11.3805
-10.7482	5.26365
-10.714	8.1891
-10.714	7.60401
-10.6402	8.88056
-10.6402	5.68917
-10.5633	10.689
-10.5249	16.0612
-10.5249	6.96573
-10.4774	10.0507
-10.4023	5.42322
-10.4023	5.37003
-10.2178	17.5505
-10.1789	18.6675
-10.1021	12.4975
-10.0869	10.5826
-10.0636	6.54021
-10.0179	13.3485
-9.9716	6.5934
-9.94104	12.3911
-9.90684	17.4441
-9.90684	7.92315
-9.88378	30.2097
-9.833	16.9122
-9.833	7.23168
-9.833	6.16788
-9.82572	18.7739
-9.82572	5.63598
-9.79153	23.561
-9.79153	16.9654
-9.78729	11.6996
-9.71768	5.47641
-9.71465	13.2421
-9.71041	24.8375
-9.71041	6.5934
-9.67621	7.60401
-9.5951	8.13591
-9.5951	5.47641
-9.5609	7.76358
-9.5609	7.07211
-9.51822	26.0609
-9.48705	6.64659
-9.36447	23.1355
-9.36447	6.80616
-9.3333	10.2635
-9.33027	21.8589
-9.24915	8.721
-9.17955	14.6783
-9.14111	5.95512
-9.13384	9.14651
-9.13384	5.74236
-9.0954	10.7422
-9.01852	5.42322
-8.91048	20.21
-8.87204	17.0186
-8.87204	9.35927
-8.82633	27.7098
-8.79516	5.84874
-8.78789	9.99755
-8.78789	7.71039
-8.78789	5.58279
-8.67985	6.64659
-8.67258	7.1253
-8.67076	7.60401
-8.67076	5.74236
-8.63838	8.34867
-8.59226	21.2206
-8.52307	6.80616
-8.44922	6.27426
-8.44922	4.83813
-8.44195	7.01892
-8.44013	7.28487
-8.40775	20.5292
-8.40169	11.806
-8.34485	52.975
-8.32663	7.01892
-8.21859	6.48702
-8.21132	5.74236
-8.2095	7.07211
-8.18826	17.0186
-8.13868	29.5714
-8.10328	5.15727
-8.096	7.71039
-8.0264	11.806
-7.98796	18.1888
-7.98796	7.92315
-7.98796	7.23168
-7.94952	14.9442
-7.94952	12.4443
-7.94649	8.721
-7.86356	5.58279
-7.83118	7.49763
-7.79274	14.5187
-7.7885	12.6039
-7.7885	11.806
-7.7885	10.3167
-7.75733	6.11469
-7.75733	5.26365
-7.727	15.8484
-7.71889	25.2099
-7.71586	8.56143
-7.70374	15.6357
-7.6924	13.5613
-7.66974	24.5716
-7.64202	13.9336
-7.63899	13.1358
-7.63899	12.5507
-7.63293	5.63598
-7.60055	13.9868
-7.5267	5.90193
-7.5267	5.47641
-7.51943	10.3699
-7.51943	6.85935
-7.41139	8.24229
-7.41139	7.71039
-7.41139	5.84874
-7.40412	5.74236
-7.36992	6.22107
-7.36526	16.5931
-7.35799	17.391
-7.34464	12.657
-7.32724	11.5933
-7.32724	9.14651
-7.29607	5.84874
-7.28698	14.4655
-7.2546	16.2208
-7.2546	12.8698
-7.25036	12.2315
-7.23938	30.6884
-7.21961	20.6887
-7.18076	12.8698
-7.18076	6.27426
-7.17349	9.7316
-7.17349	5.68917
-7.10388	7.81677
-7.06544	22.1249
-7.06544	5.58279
-7.05817	8.50824
-7.05635	6.22107
-7.02398	30.2629
-6.95013	9.04013
-6.95013	5.74236
-6.94286	9.67841
-6.90866	6.91254
-6.89247	17.8165
-6.85061	18.5611
-6.82754	6.69978
-6.82754	6.54021
-6.82754	6.43383
-6.79638	13.9868
-6.74279	9.09332
-6.71647	14.7846
-6.63353	10.4763
-6.62037	14.891
-6.59691	8.1891
-6.5951	6.48702
-6.56272	13.6145
-6.56272	6.91254
-6.48887	10.5826
-6.48887	7.6572
-6.42394	14.3059
-6.41199	11.6464
-6.40472	8.82738
-6.37356	7.01892
-6.36628	6.48702
-6.33209	6.0615
-6.32785	10.2635
-6.25824	9.14651
-6.25097	15.2102
-6.14293	4.73175
-6.13565	14.7315
-6.10449	8.34867
-6.10146	7.23168
-6.09722	10.0507
-6.02761	7.76358
-6.02761	6.16788
-6.02034	6.22107
-5.9477	9.67841
-5.9123	12.4443
-5.90502	13.774
-5.82027	7.17849
-5.79698	8.66781
-5.79698	5.15727
-5.79395	13.1889
-5.71283	10.6358
-5.69746	19.5185
-5.68167	9.14651
-5.68167	6.85935
-5.68167	6.11469
-5.6744	6.5934
-5.6744	6.43383
-5.6744	5.15727
-5.64323	10.5295
-5.64323	10.3699
-5.52488	7.07211
-5.45104	7.60401
-5.45104	6.75297
-5.45104	6.22107
-5.44377	25.1035
-5.44377	7.60401
-5.33572	19.5717
-5.33572	7.60401
-5.32845	8.93375
-5.32845	7.55082
-5.2366	16.3803
-5.22041	6.64659
-5.21314	9.57203
-5.1747	15.9016
-5.10509	24.9971
-5.09782	10.3167
-5.09782	6.80616
-5.02822	10.2635
-5.02095	10.2103
-4.98978	6.11469
-4.98251	7.33806
-4.94831	6.00831
-4.87446	4.89132
-4.86537	9.83798
-4.75915	9.99755
-4.75188	6.0615
-4.75006	12.9762
-4.75006	5.74236
-4.71768	16.5399
-4.71768	7.44444
-4.70149	18.7207
-4.69422	18.0824
-4.64383	6.00831
-4.59812	23.8801
-4.57891	16.5931
-4.54471	15.6889
-4.52852	6.54021
-4.52852	6.54021
-4.52125	7.33806
-4.45822	34.7309
-4.43649	6.91254
-4.41018	16.274
-4.41018	10.6358
-4.40593	6.16788
-4.37174	6.91254
-4.32906	9.78479
-4.29789	7.28487
-4.29789	6.5934
-4.29789	6.48702
-4.29062	7.97634
-4.29062	6.43383
-4.25945	10.7422
-4.18258	18.0292
-4.17955	13.0826
-4.1753	7.23168
-4.1753	7.07211
-4.17349	7.60401
-4.17349	7.55082
-4.14111	8.77419
-4.12918	21.593
-4.06726	17.1782
-4.06726	7.86996
-4.05817	13.0294
-4.02882	12.3379
-4.02579	11.0614
-4.01367	11.6996
-3.95195	13.1889
-3.95195	8.13591
-3.95195	5.47641
-3.87507	8.61462
-3.8678	13.4017
-3.72132	5.74236
-3.71829	9.41246
-3.71405	6.69978
-3.71405	6.16788
-3.71223	6.11469
-3.64141	10.0507
-3.62929	7.6572
-3.606	6.96573
-3.59873	16.5931
-3.59873	14.0932
-3.59873	6.64659
-3.57567	22.0717
-3.56756	12.3911
-3.56029	10.8486
-3.56029	10.689
-3.48766	12.8166
-3.48342	6.48702
-3.48342	6.00831
-3.41381	10.3167
-3.37537	6.22107
-3.3339	5.90193
-3.32966	12.4975
-3.32966	9.89117
-3.29123	21.7525
-3.26006	6.16788
-3.26006	5.58279
-3.25279	20.476
-3.21859	7.60401
-3.18015	11.3273
-3.17591	10.2103
-3.13747	6.75297
-3.13747	6.64659
-3.13747	5.95512
-3.13565	6.80616
-3.10328	9.04013
-3.09903	13.0826
-3.08709	16.5399
-3.05272	20.3696
-3.05272	17.1782
-3.02943	18.1356
-3.02943	5.74236
-3.02216	21.9653
-3.02216	12.923
-3.02216	6.96573
-2.97177	20.9015
-2.95255	9.99755
-2.94528	11.8592
-2.91411	7.86996
-2.85646	15.3697
-2.7988	7.17849
-2.7988	6.5934
-2.7988	5.26365
-2.79153	5.84874
-2.75733	15.157
-2.71465	12.2315
-2.68348	6.11469
-2.68348	4.62537
-2.64202	6.43383
-2.63778	9.94436
-2.59146	6.91254
-2.56514	12.3379
-2.5609	15.1038
-2.5609	6.38064
-2.5609	6.00831
-2.48826	11.4869
-2.48402	10.9018
-2.45286	5.95512
-2.44558	34.0926
-2.36526	21.4866
-2.36083	8.40186
-2.33754	5.68917
-2.33027	17.2846
-2.33027	6.80616
-2.29607	6.48702
-2.22223	10.1039
-2.18076	17.6569
-2.17652	9.46565
-2.1302	8.45505
-2.1302	7.39125
-2.10691	7.49763
-2.10691	5.5296
-2.09964	6.38064
-2.09782	6.5934
-2.06544	6.64659
-2.02276	13.2421
-2.01489	7.86996
-1.9916	36.6989
-1.9916	7.60401
-1.9916	6.00831
-1.9916	5.47641
-1.98251	21.2206
-1.98251	5.47641
-1.94589	12.4975
-1.94589	11.2741
-1.91514	22.2312
-1.87628	23.295
-1.87628	7.07211
-1.87628	5.15727
-1.79941	13.0826
-1.79941	10.8486
-1.78426	8.88056
-1.76097	15.0506
-1.76097	6.11469
-1.76097	4.9977
-1.7537	8.40186
-1.7537	6.64659
-1.72253	12.7102
-1.71526	11.3273
-1.70738	11.5933
-1.68451	17.0186
-1.66894	8.66781
-1.66894	7.28487
-1.66894	6.75297
-1.64565	4.83813
-1.60418	14.9442
-1.60418	7.71039
-1.58072	12.7102
-1.5615	11.3273
-1.53034	8.24229
-1.52125	5.37003
-1.48463	10.6358
-1.45388	20.21
-1.44619	24.3588
-1.43831	7.17849
-1.41502	8.88057
-1.40775	14.6251
-1.40775	7.28487
-1.40775	6.11469
-1.40775	5.95512
-1.40775	5.90193
-1.40775	5.84874
-1.40593	13.5613
-1.37356	8.40186
-1.36163	25.3162
-1.33815	9.46565
-1.33512	10.4763
-1.3155	18.8803
-1.29971	6.32745
-1.29971	5.90193
-1.29971	5.26365
-1.29244	10.7422
-1.29244	6.80616
-1.26127	11.2209
-1.25824	5.95512
-1.254	12.072
-1.254	9.7316
-1.23478	14.8378
-1.20768	8.93375
-1.18439	8.08272
-1.18439	7.6572
-1.17712	5.95512
-1.06908	6.48702
-1.03064	12.4975
-0.953764	6.0615
-0.946493	7.76358
-0.946493	6.91254
-0.912296	7.44444
-0.876888	12.6039
-0.869616	12.4975
-0.867799	9.14651
-0.83845	8.56143
-0.82936	8.56143
-0.773521	15.4761
-0.773521	15.0506
-0.746424	16.8591
-0.746424	9.51884
-0.746424	7.33806
-0.723135	6.96573
-0.715863	12.8698
-0.715863	5.84874
-0.70473	19.0398
-0.638987	11.1145
-0.638987	9.35927
-0.623612	19.1462
-0.600549	20.3164
-0.600549	5.90193
-0.600549	5.79555
-0.569382	10.7954
-0.508695	13.5613
-0.492506	8.34867
-0.489476	14.0932
-0.485234	9.7316
-0.485234	9.62522
-0.485234	5.79555
-0.483416	5.84874
-0.451038	11.1145
-0.40048	9.83798
-0.40048	7.81677
-0.392982	18.2952
-0.377191	5.95512
-0.377191	5.15727
-0.369919	25.9545
-0.335723	23.295
-0.331481	38.3478
-0.323604	12.5507
-0.285165	18.7739
-0.285165	7.01892
-0.261876	6.32745
-0.261876	5.84874
-0.252787	5.42322
-0.246727	13.8804
-0.220408	7.86996
-0.196947	15.3697
-0.185	10.7954
-0.177728	9.99755
-0.169851	21.3802
-0.146561	9.67841
-0.146561	5.58279
-0.146561	5.37003
-0.13929	9.09332
-0.13929	6.48702
-0.108123	10.4763
-0.105093	7.55082
-0.0898694	30.6352
-0.0239753	8.56143
0.0207044	52.7091
0.0456297	13.2953
0.084068	7.86996
0.084068	7.6572
0.0913394	20.9547
0.0913394	19.5717
0.0913394	6.16788
0.125536	6.22107
0.129778	10.0507
0.176093	8.88056
0.176093	8.34867
0.199383	6.54021
0.202412	12.3379
0.206654	14.2527
0.206654	9.35927
0.206654	7.01892
0.240851	7.28487
0.283531	15.3697
0.291634	20.9015
0.310039	19.4122
0.314697	7.17849
0.314697	6.64659
0.314697	6.32745
0.321969	17.0186
0.321969	9.04013
0.321969	5.95512
0.368284	16.5931
0.368284	13.8272
0.406723	9.04013
0.411658	49.5709
0.430012	5.58279
0.437284	15.4229
0.437284	6.38064
0.437284	5.5296
0.439101	6.96573
0.439101	5.90193
0.47148	6.43383
0.483409	22.4972
0.506889	9.51884
0.509918	13.3485
0.51416	11.5933
0.529535	19.3058
0.545327	6.00831
0.552598	6.11469
0.552598	6.11469
0.552598	5.37003
0.578274	89.4633
0.583765	13.0294
0.586795	18.0824
0.586795	10.4231
0.586795	6.43383
0.591036	10.9018
0.592854	11.9656
0.637352	24.5716
0.660641	18.6675
0.660641	8.45505
0.67579	16.4867
0.702109	15.2634
0.737518	13.5613
0.775956	7.71039
0.783228	15.0506
0.783228	7.28487
0.783228	6.32745
0.817424	8.40186
0.821666	14.04
0.867982	16.8591
0.891271	6.80616
0.898542	7.81677
0.90036	6.48702
0.90036	5.74236
0.925639	17.8697
0.932739	6.64659
0.975419	13.2953
0.975419	12.4443
0.983296	10.1039
0.983296	9.99755
0.990396	27.1247
1.00659	4.89132
1.01386	21.7525
1.01386	20.1568
1.01386	8.82738
1.01386	6.64659
1.01386	5.58279
1.04805	8.13591
1.0523	12.072
1.08486	20.7951
1.1219	4.89132
1.12917	28.614
1.12917	12.923
1.12917	7.23168
1.12917	6.27426
1.14031	21.4866
1.16337	24.4652
1.16337	19.4122
1.16337	6.80616
1.16761	24.8375
1.1753	19.093
1.23721	7.44444
1.24449	22.8163
1.24449	14.9974
1.24449	7.17849
1.28292	13.1889
1.28292	10.4231
1.28292	10.3167
1.3598	27.8162
1.41706	22.7631
1.41746	22.3908
1.43244	13.8272
1.46319	24.7312
1.46784	10.5295
1.46784	8.1891
1.46784	6.48702
1.47512	25.8481
1.50628	10.955
1.50931	36.9117
1.50931	26.0077
1.51355	10.0507
1.59043	12.9762
1.59043	6.96573
1.69847	5.10408
1.70756	6.96573
1.7634	32.8692
1.81379	8.66781
1.81379	6.32745
1.83878	34.9436
1.85526	9.78479
1.87145	15.5293
1.90581	8.56143
1.9291	7.60401
1.9291	5.37003
1.96754	9.89117
1.96754	9.67841
1.97481	11.806
1.98269	18.0292
2.02113	19.6249
2.04442	7.28487
2.04442	6.0615
2.05169	8.1891
2.05957	14.6251
2.10935	16.8591
2.12857	11.4869
2.15507	26.8056
2.15973	12.8166
2.15973	7.39125
2.167	21.4866
2.167	19.2526
2.167	7.28487
2.19817	8.93375
2.2012	6.54021
2.21332	12.1251
2.21332	11.4337
2.23619	29.2523
2.23619	18.9335
2.27505	5.47641
2.27505	4.89132
2.28232	10.3699
2.28232	6.54021
2.3592	13.2421
2.36707	9.30608
2.36707	7.49763
2.37457	24.0397
2.42473	19.7845
2.4288	11.0082
2.4288	9.35927
2.43183	7.6572
2.43607	26.9119
2.43607	12.6039
2.43789	11.2209
2.44395	17.0718
2.47027	22.178
2.48239	8.56143
2.48239	7.86996
2.48239	7.23168
2.50568	7.60401
2.50568	6.5934
2.50568	6.22107
2.51295	30.9012
2.51295	12.2315
2.51295	10.3699
2.58558	10.1571
2.5977	17.1782
2.5977	10.2635
2.5977	8.77419
2.62099	7.23168
2.62099	5.95512
2.62826	16.1144
2.62826	8.40186
2.64108	35.6883
2.65943	12.4975
2.66246	8.34867
2.6667	15.0506
2.6667	9.78479
2.7009	26.38
2.70514	33.0288
2.71302	10.1571
2.71302	7.76358
2.73631	18.6675
2.73631	6.96573
2.73631	6.16788
2.73934	13.1889
2.74358	28.9864
2.74358	7.33806
2.8022	24.5716
2.84242	32.9756
2.85162	8.77419
2.85162	6.11469
2.89006	13.0294
2.89006	9.09332
2.89309	8.50824
2.89423	40.6881
2.89733	11.8592
2.94365	9.14651
2.96694	8.93375
2.96694	5.21046
2.97421	6.96573
2.97602	5.90193
2.98534	21.1142
3.0084	10.1039
3.0084	8.66781
3.0084	6.69978
3.05108	11.9656
3.05108	10.0507
3.08225	5.58279
3.08225	5.15727
3.08952	7.39125
3.10509	21.2206
3.12796	10.689
3.13584	13.774
3.17428	21.8589
3.20484	19.7845
3.20665	22.2312
3.20665	5.47641
3.23903	8.13591
3.25096	22.1249
3.31288	7.6572
3.32015	25.9013
3.32015	18.8803
3.32015	8.93375
3.32015	8.29548
3.33572	27.3375
3.35435	13.6145
3.36647	12.5507
3.38184	24.7312
3.4049	10.3699
3.4049	9.25289
3.4049	8.56143
3.42819	8.50824
3.42819	6.11469
3.43547	7.76358
3.43547	7.44444
3.43547	6.80616
3.44334	16.4335
3.44334	13.5081
3.44334	11.6996
3.46966	6.85935
3.47409	24.4652
3.50507	10.4231
3.5081	11.0082
3.51234	12.2847
3.51234	10.4763
3.51234	9.57203
3.51234	9.46565
3.52022	10.3167
3.52022	9.41246
3.54351	15.1038
3.54351	6.69978
3.54351	6.16788
3.5526	6.16788
3.58195	11.5401
3.59104	9.62522
3.5971	15.0506
3.6002	28.7736
3.63553	6.48702
3.65882	6.00831
3.65882	5.90193
3.6661	35.6883
3.6661	12.2315
3.67397	13.774
3.70029	8.77419
3.70029	6.5934
3.70029	5.84874
3.70495	19.359
3.74297	11.2209
3.75085	17.391
3.77414	7.6572
3.77414	6.80616
3.77414	5.68917
3.78141	6.54021
3.78141	5.58279
3.81258	9.83798
3.8506	20.1036
3.88945	7.44444
3.89672	12.5507
3.89672	7.60401
3.96633	9.83798
3.96936	16.9122
3.98148	6.80616
3.9817	16.274
4.00477	7.71039
4.00477	7.01892
4.01204	13.4017
4.01204	8.98694
4.01204	7.44444
4.01992	29.731
4.04321	9.14651
4.09236	21.0079
4.09679	9.09332
4.12008	6.27426
4.12311	11.8592
4.12735	31.5395
4.12735	5.31684
4.15445	22.9759
4.16155	9.57203
4.16579	22.6568
4.17348	18.8271
4.19325	30.6884
4.19999	12.1783
4.21211	21.1142
4.21211	21.0611
4.21211	7.1253
4.21921	29.8374
4.2354	7.1253
4.2354	6.96573
4.24267	20.2632
4.24267	17.125
4.24267	7.39125
4.24267	6.5934
4.24267	6.00831
4.27384	10.8486
4.28111	12.5507
4.28898	13.6145
4.35071	9.41246
4.35071	5.79555
4.35798	18.0292
4.35798	7.97634
4.39218	6.91254
4.39684	19.1462
4.43486	10.4231
4.46603	16.0612
4.46603	5.74236
4.4733	5.63598
4.4733	5.63598
4.47512	7.33806
4.49636	22.4972
4.50749	10.8486
4.50749	6.96573
4.51174	9.94436
4.51355	10.7422
4.58111	27.0715
4.58134	15.3165
4.58134	9.35927
4.58134	5.79555
4.58861	20.7951
4.62281	6.69978
4.63474	20.3164
4.65822	12.1251
4.66549	12.8166
4.69666	17.4441
4.69666	6.5934
4.69666	5.95512
4.69666	5.90193
4.69666	5.5296
4.70393	7.07211
4.74418	12.8166
4.78868	22.4972
4.78868	7.97634
4.81197	6.91254
4.81197	6.5934
4.82106	5.37003
4.85041	43.2944
4.85344	8.61462
4.86719	22.8163
4.88885	13.1889
4.88885	11.4869
4.89612	12.1783
4.904	12.3911
4.92729	9.67841
4.92729	5.31684
4.93456	20.7419
4.93456	5.79555
4.94376	24.9971
4.96572	12.3911
4.96875	7.07211
4.97299	11.1145
4.97299	10.955
5.01931	36.3798
5.01931	8.82738
5.0426	16.3803
5.0426	6.43383
5.05775	13.7208
5.0787	37.3904
5.08407	8.34867
5.08407	7.71039
5.11577	34.8904
5.11948	8.66781
5.12251	38.6669
5.12251	11.2741
5.13463	8.13591
5.15791	9.41246
5.15791	7.39125
5.15791	7.23168
5.15791	5.74236
5.16519	16.9122
5.16519	15.6889
5.19938	13.3485
5.19938	8.34867
5.20362	10.1039
5.2115	11.9656
5.27323	15.4761
5.27323	14.8378
5.27323	11.2209
5.27323	5.58279
5.2805	29.3055
5.2805	9.99755
5.3147	17.2314
5.3147	7.76358
5.35011	10.1039
5.35738	11.6996
5.35738	11.1677
5.36525	17.7101
5.38854	8.82738
5.38854	8.61462
5.38854	7.23168
5.39763	6.27426
5.43425	12.8166
5.43425	12.5507
5.43425	12.3911
5.44213	14.3591
5.48464	99.7289
5.50689	11.3805
5.51113	6.32745
5.51901	15.2102
5.54533	11.2741
5.54998	17.7633
5.55726	44.9965
5.58376	13.5081
5.58376	12.7102
5.61452	23.0291
5.62644	21.8589
5.62644	8.721
5.62644	7.76358
5.65761	28.2417
5.67276	15.157
5.7112	11.3273
5.73449	11.2741
5.73449	6.54021
5.73449	6.16788
5.74176	29.6778
5.74176	20.1568
5.74176	8.56143
5.74964	15.5825
5.77596	19.2526
5.77596	8.721
5.77596	7.6572
5.77596	6.0615
5.78061	16.008
5.79942	14.3591
5.81095	40.2626
5.81136	11.0614
5.82651	10.2635
5.8498	6.22107
5.85707	25.2631
5.85707	13.4017
5.85707	8.77419
5.85707	8.34867
5.85707	5.74236
5.85889	6.96573
5.85889	5.68917
5.87287	28.8268
5.88014	17.125
5.88824	9.7316
5.88824	8.88057
5.89127	10.6358
5.92626	25.6354
5.94183	20.2632
5.94183	8.77419
5.94183	8.34867
5.94356	42.9753
5.96512	16.7527
5.96512	6.5934
5.96512	5.31684
5.97239	25.529
5.97239	7.81677
5.97239	6.27426
5.97421	9.35927
5.99125	34.199
6.01102	24.0929
6.04927	10.2103
6.06464	24.2525
6.08043	6.69978
6.08043	5.5296
6.0877	26.0077
6.0877	21.6461
6.0877	7.81677
6.11077	18.6143
6.11887	11.1677
6.1219	8.61462
6.16458	29.8374
6.17246	9.99755
6.17246	9.41246
6.19575	27.5502
6.19575	14.3059
6.19878	11.3273
6.19878	10.955
6.20302	28.0289
6.20302	7.49763
6.20302	7.01892
6.20484	7.6572
6.2109	12.4975
6.23011	16.4335
6.23721	9.94436
6.26028	21.0079
6.27989	10.4763
6.28171	11.6464
6.29527	27.0183
6.31833	10.1571
6.31833	9.1997
6.31833	9.04013
6.31833	6.75297
6.32015	16.4867
6.32015	6.43383
6.34716	34.7309
6.3495	13.774
6.3495	13.5613
6.35253	7.71039
6.36465	12.8698
6.36872	13.2953
6.40309	9.46565
6.40309	8.45505
6.40309	8.1891
6.40309	7.1253
6.42638	6.54021
6.43365	32.0714
6.43365	8.50824
6.46784	8.45505
6.50325	10.7422
6.51052	14.9442
6.51052	10.6358
6.51234	11.2741
6.5184	8.721
6.54169	10.689
6.54169	7.17849
6.54169	6.43383
6.54169	5.21046
6.54896	8.08272
6.54896	6.96573
6.55078	5.26365
6.58013	10.7954
6.58013	10.7954
6.58316	7.39125
6.65701	5.31684
6.66428	9.14651
6.682	40.2626
6.69847	7.71039
6.73388	13.1358
6.74115	13.6145
6.74115	12.7102
6.74115	11.6464
6.74115	10.4231
6.74115	10.2103
6.74903	7.76358
6.76057	70.5809
6.77232	27.497
6.77232	7.44444
[truncated: 9,028 more rows]

## Sheet: Fig 7G
SevYanAct relavant quantification
	number of ommatidium with certain number of rhabdomeres
SevYanAct/+	4 outer rhabdomeres	5 outer rhabdomeres	6 outer rhabdomeres		SevYanAct/+; p3 mutant/+	no more than 4 outer rhabdomeres	5 outer rhabdomeres	6 outer rhabdomeres		SevYanAct/+; p2 mutant/+	no more than 4 outer rhabdomeres	5 outer rhabdomeres	6 outer rhabdomeres		SevYanAct/+; p2p3 mutant/+	no more than 4 outer rhabdomeres	5 outer rhabdomeres	6 outer rhabdomeres			no more than 4 outer rhabdomeres	5 outer rhabdomeres	6 outer rhabdomeres
image-1	10	43	26		image-1	10	50	7		image-1	2	27	3		image-1	13	26	3		image-1	35	39	5
image-2	0	42	25		image-2	26	76	32		image-2	3	15	0		image-2	35	76	11		image-2	43	36	2
image-3	2	32	55		image-3	3	25	6		image-3	7	20	3		image-3	23	49	7		image-3	71	51	2
image-4	13	37	39		image-4	16	44	15		image-4	19	35	2		image-4	16	71	31		image-4	48	41	13
image-5	1	33	24		image-5	8	21	7		image-5	5	8	3		image-5	34	43	5		image-5	44	36	2
image-6	1	23	18		image-6	3	18	14		image-6	12	15	3		image-6	21	30	7		image-6	40	50	12
image-7	14	55	37		image-7	5	8	2		image-7	7	7	0		image-7	30	31	6		image-7	52	55	3
image-8	17	57	46		image-8	6	22	8		image-8	14	21	3		image-8	10	25	10		image-8	40	22	1
image-9	4	9	9		image-9	6	21	12		image-9	5	9	2		image-9	44	11	1		image-9	32	48	3
image-10	1	12	12		image-10	24	49	9		image-10	11	14	0		image-10	35	12	1		image-10	19	33	1
image-11	8	36	24		image-11	9	64	23		image-11	7	16	6		image-11	37	14	0		image-11	37	42	4
image-12	7	25	16		image-12	6	37	10		image-12	10	47	7		image-12	76	29	0		image-12	25	47	5
image-13	0	18	20		image-13	14	40	7		image-13	21	40	9		image-13	46	17	0		image-13	14	44	1
image-14	4	34	38		image-14	7	43	36		image-14	49	51	2		image-14	20	25	3		image-14	20	42	3
image-15	8	44	53		image-15	11	41	18		image-15	6	33	8		image-15	27	40	11		image-15	14	24	8
image-16	4	39	25		image-16	14	99	48		image-16	42	57	6		image-16	6	31	12		image-16	32	18	0
image-17	6	16	13		image-17	9	38	15		image-17	12	30	2		image-17	3	18	7		image-17	35	15	3
					image-18	9	44	16		image-18	31	58	8		image-18	7	22	12		image-18	20	49	2
					image-19	18	69	14		image-19	31	42	5							image-19	39	20	1
					image-20	25	60	15		image-20	18	29	2							image-20	21	17	1
										image-21	26	28	2							image-21	29	38	1
										image-22	32	50	3							image-22	36	21	0
										image-23	35	55	7							image-23	19	31	1
										image-24	26	40	1							image-24	12	37	11
										image-25	22	38	4							image-25	35	58	4
										image-26	22	18	0
										image-27	39	86	9

## Sheet: S3B Fig
P3-GFP quantification (3 discs pooled)
R8	time	P3-GFP over DAPI in indivisual cell		R7	time	P3-GFP over DAPI in indivisual cell		R3/R4 pair	time	P3-GFP over DAPI in indivisual cell		R2/R5 pair	time	P3-GFP over DAPI in indivisual cell		R1/R6 pair	time	P3-GFP over DAPI in indivisual cell		cone cell	time	P3-GFP over DAPI in indivisual cell
	39.0568	0.513657			37.7001	0.509217			40.0658	0.501935			39.699	0.441822			39.9371	0.426516			42.0304	0.625304
	37.7756	0.441095			37.4572	0.409816			39.0558	0.460077			38.5857	0.505859			38.7157	0.445548			41.6733	0.675601
	37.2738	0.459749			37.4105	0.455761			38.86	0.543443			38.3872	0.442802			38.6582	0.429099			41.6267	0.550478
	36.9583	0.496133			37.159	0.470626			38.7846	0.451448			38.1601	0.477823			38.2635	0.418135			41.1914	0.488518
	36.6341	0.443482			36.6568	0.433378			38.0201	0.468012			38.0672	0.483764			38.2224	0.448136			40.4142	0.52095
	36.5521	0.47412			36.51	0.481456			37.9985	0.479817			37.317	0.444149			37.8694	0.387882			40.3788	0.520828
	36.2416	0.425776			36.3739	0.471579			37.9654	0.421676			37.2848	0.427101			37.8225	0.423635			40.2734	0.707043
	36.1982	0.410351			35.7082	0.483787			37.8947	0.537384			37.1154	0.37089			37.4548	0.408193			40.2471	0.545625
	35.903	0.387304			35.559	0.375278			37.7176	0.461235			37.066	0.452108			37.3496	0.415277			40.1594	0.543537
	35.6162	0.406268			35.4056	0.474004			37.375	0.472631			37.0168	0.438024			37.2865	0.400844			39.8125	0.576771
	35.3402	0.413331			35.2814	0.418013			37.2973	0.411718			36.8723	0.447518			37.2474	0.397995			39.7	0.62213
	35.2399	0.386853			35.2542	0.429632			37.1432	0.444961			36.5932	0.42003			37.0607	0.460237			39.5489	0.598118
	35.1574	0.392724			34.8653	0.419717			37.0558	0.43317			36.3548	0.41083			36.8645	0.426817			39.3713	0.552578
	35.1475	0.403902			34.7736	0.444209			36.9399	0.434264			36.3022	0.496361			36.7742	0.44216			39.0917	0.586347
	35.003	0.393069			34.6294	0.402567			36.8048	0.461233			36.1752	0.435824			36.7154	0.434995			39.0638	0.598459
	34.6844	0.408204			34.2717	0.451187			36.6511	0.511213			36.1492	0.40759			36.6052	0.409175			38.8057	0.521872
	34.6153	0.407083			34.2592	0.395457			36.5565	0.450405			36.1125	0.439599			36.3615	0.403614			38.7996	0.586813
	34.2933	0.388081			34.1767	0.454711			36.3774	0.46884			36.0939	0.398474			36.3102	0.393887			38.7909	0.516324
	34.1956	0.380348			34.1554	0.477462			36.3743	0.450058			35.7934	0.4093			36.2629	0.380271			38.7321	0.624956
	34.1047	0.455571			33.9249	0.435751			36.3548	0.455479			35.7541	0.43758			36.2467	0.397763			38.6631	0.577846
	34.0731	0.472906			33.7792	0.40533			36.3319	0.437056			35.6719	0.371136			36.1582	0.415438			38.6367	0.635248
	33.5277	0.44071			33.5967	0.377307			36.2263	0.471782			35.6346	0.393728			36.0864	0.425315			38.6278	0.544912
	33.5038	0.42144			33.4743	0.404971			36.1891	0.480504			35.6252	0.417482			36.0683	0.392191			38.6122	0.548573
	33.4591	0.430144			33.2714	0.452317			36.0087	0.435498			35.5482	0.41381			36.0229	0.386543			38.5855	0.497777
	33.4357	0.426391			33.1437	0.488176			35.9197	0.45276			35.0974	0.479453			35.8345	0.362729			38.478	0.472561
	33.2096	0.401767			32.7875	0.448541			35.6939	0.464813			34.9418	0.39784			35.7812	0.401931			38.2147	0.643595
	33.1912	0.376304			32.576	0.488662			35.6898	0.416328			34.9383	0.407199			35.6466	0.406223			38.1318	0.616617
	33.1355	0.436367			32.5165	0.379416			35.5853	0.473559			34.8253	0.400067			35.3945	0.401201			38.115	0.591769
	33.0841	0.474721			32.4339	0.443512			35.4477	0.421161			34.7298	0.368374			35.342	0.388734			38.0734	0.467368
	32.8121	0.472957			32.1003	0.423126			35.3055	0.492704			34.6763	0.397846			35.2619	0.400773			37.9787	0.554507
	32.5836	0.372061			32.0383	0.462997			35.2735	0.422638			34.6319	0.48646			35.2366	0.407828			37.8635	0.527319
	32.5647	0.403649			32.0067	0.402454			35.1426	0.478878			34.5764	0.396037			35.0945	0.426186			37.6823	0.60044
	32.1835	0.429804			31.9854	0.435475			35.1206	0.483106			34.5328	0.388214			34.9971	0.390553			37.6716	0.537483
	32.0929	0.378208			31.8608	0.415823			34.9823	0.463474			34.4579	0.398322			34.9858	0.411337			37.6221	0.641873
	31.8604	0.378974			31.7915	0.464943			34.8868	0.419913			34.3998	0.379401			34.9766	0.376908			37.6015	0.603949
	31.7996	0.402276			31.7028	0.405879			34.8355	0.458852			34.2803	0.47562			34.9	0.395662			37.5999	0.582408
	31.7996	0.356012			31.6172	0.438495			34.8347	0.431954			34.2366	0.395761			34.7606	0.419964			37.523	0.554583
	31.6608	0.391794			31.4878	0.429162			34.8342	0.391243			34.2205	0.406485			34.7579	0.386304			37.4892	0.608165
	31.5592	0.379481			31.3751	0.550411			34.8149	0.45259			34.0023	0.38373			34.6403	0.38865			37.4636	0.596244
	31.4486	0.417974			31.3095	0.461001			34.649	0.474937			33.984	0.4203			34.6226	0.383532			37.448	0.599002
	31.4355	0.515112			31.1655	0.42326			34.4508	0.40529			33.9132	0.403288			34.4946	0.431185			37.3827	0.518707
	31.3906	0.377687			31.1386	0.470937			34.4467	0.447569			33.8113	0.433104			34.4482	0.439743			37.2807	0.645022
	31.1983	0.389402			31.0664	0.468887			34.2874	0.443273			33.7631	0.382735			34.4443	0.372905			37.2765	0.486013
	31.1342	0.491611			30.949	0.535878			34.269	0.478037			33.5722	0.375231			34.3676	0.366296			37.1029	0.578383
	30.8	0.488937			30.7294	0.441713			34.2378	0.457158			33.5689	0.389243			34.3327	0.369062			37.0744	0.464421
	30.7436	0.417935			30.6787	0.378096			34.0998	0.432394			33.5658	0.430064			34.2456	0.398998			37.0679	0.629896
	30.688	0.455533			30.5663	0.319978			34.0535	0.439819			33.5264	0.422822			34.2043	0.447048			37.0595	0.550453
	30.6223	0.378808			30.3719	0.442896			34.0348	0.48407			33.3666	0.383202			34.1017	0.411409			37.0445	0.551918
	30.6133	0.390224			30.3402	0.463273			33.9556	0.390522			33.3416	0.445225			34.0935	0.431514			36.9608	0.656938
	30.3787	0.380142			30.1863	0.375846			33.8651	0.537232			33.2588	0.377605			34.0284	0.397537			36.8755	0.501521
	30.3489	0.36401			30.1535	0.418008			33.8515	0.434401			33.1984	0.468829			33.9431	0.388745			36.8657	0.469414
	30.3153	0.434923			30.1232	0.425225			33.6717	0.399855			33.0316	0.45545			33.8734	0.365013			36.8588	0.506919
	30.1199	0.406984			30.08	0.442996			33.6024	0.416542			32.9002	0.447731			33.5815	0.407563			36.8432	0.586404
	30.1098	0.416488			30.0721	0.482611			33.4662	0.446369			32.8841	0.409068			33.5525	0.459923			36.8044	0.584208
	30.0931	0.439778			30.0472	0.48361			33.4592	0.51196			32.8329	0.390811			33.5248	0.386742			36.778	0.653863
	30.0899	0.495622			29.9283	0.428209			33.3993	0.49785			32.7725	0.39212			33.4238	0.435306			36.7715	0.533033
	30.0646	0.478189			29.9224	0.379157			33.3922	0.479101			32.6772	0.424388			33.3582	0.354402			36.6967	0.605051
	30.0191	0.424007			29.8559	0.467696			33.3905	0.499454			32.6716	0.410979			33.2531	0.356578			36.5781	0.517942
	29.8245	0.437439			29.8126	0.440489			33.2932	0.480095			32.6299	0.394095			33.169	0.388809			36.5486	0.602435
	29.6944	0.44933			29.7684	0.375101			33.2677	0.432344			32.3915	0.488659			33.1621	0.418829			36.5413	0.517691
	29.694	0.532899			29.5066	0.443166			33.1857	0.477424			32.3267	0.40543			33.0881	0.491989			36.505	0.549731
	29.6305	0.44558			29.4774	0.422875			33.1734	0.58942			32.2665	0.456224			33.0829	0.326069			36.4768	0.501503
	29.5935	0.397519			29.402	0.392993			33.0971	0.400242			32.2167	0.395301			32.9207	0.407125			36.4228	0.567631
	29.5041	0.412236			29.3588	0.39081			32.9367	0.430249			32.1418	0.497517			32.8507	0.390957			36.399	0.523572
	29.4367	0.472839			29.2392	0.42685			32.7549	0.394623			32.1147	0.489043			32.7743	0.415064			36.3015	0.544747
	29.3519	0.496077			29.216	0.438219			32.7415	0.49086			32.0173	0.385011			32.7631	0.391882			36.2695	0.617447
	29.3451	0.36258			28.9914	0.420943			32.7414	0.387466			31.9212	0.412805			32.6538	0.387014			36.2092	0.616051
	29.3299	0.391962			28.9848	0.364327			32.7134	0.455338			31.7207	0.459006			32.6194	0.409677			36.1754	0.514254
	29.3174	0.457816			28.9184	0.454878			32.6501	0.474592			31.648	0.379027			32.5903	0.405725			36.1577	0.586229
	29.3119	0.4846			28.8023	0.421932			32.5356	0.471083			31.6327	0.362512			32.4275	0.407641			36.1157	0.407483
	29.2633	0.468451			28.704	0.365909			32.4851	0.452763			31.6256	0.443834			32.4226	0.434563			35.972	0.651426
	29.1793	0.412133			28.5725	0.406024			32.4478	0.439079			31.5967	0.39124			32.4141	0.403371			35.8328	0.511603
	29.1562	0.484332			28.5398	0.476033			32.3608	0.396677			31.5545	0.470583			32.3308	0.427189			35.7176	0.559059
	29.0834	0.368426			28.4496	0.441309			32.3517	0.467828			31.3786	0.495532			32.2946	0.37682			35.7143	0.576526
	28.8811	0.432214			28.427	0.477891			32.0506	0.519452			31.3667	0.38448			32.2527	0.41769			35.7138	0.588751
	28.6056	0.449687			28.4113	0.399581			31.9512	0.413132			31.3559	0.384638			32.1634	0.468091			35.6942	0.534514
	28.5485	0.346077			28.298	0.481015			31.8807	0.498389			31.3013	0.426967			31.9908	0.48469			35.6825	0.521959
	28.5144	0.452577			28.0111	0.3995			31.8576	0.482314			31.2727	0.380725			31.914	0.446963			35.6739	0.706806
	28.3926	0.471193			27.9635	0.396183			31.8348	0.393407			31.2289	0.435997			31.7772	0.429639			35.6597	0.685967
	28.3889	0.479174			27.9295	0.551987			31.8194	0.479936			31.2	0.37912			31.7694	0.380421			35.6297	0.607369
	28.3784	0.435697			27.8874	0.468143			31.8091	0.550996			31.0272	0.448223			31.7067	0.380129			35.5669	0.488575
	28.3752	0.523292			27.8844	0.454062			31.7488	0.442272			31.02	0.359942			31.6941	0.388717			35.4937	0.522636
	28.2726	0.327969			27.7727	0.467369			31.7242	0.527724			31.007	0.518565			31.6134	0.389164			35.4908	0.556776
	28.2725	0.364469			27.7687	0.511581			31.6591	0.394651			30.9848	0.464071			31.568	0.558375			35.4668	0.452625
	28.0046	0.428029			27.7461	0.377831			31.5874	0.42574			30.9755	0.444271			31.482	0.367466			35.373	0.639206
	27.9306	0.427202			27.7132	0.425787			31.4994	0.384031			30.8261	0.33808			31.4681	0.370354			35.371	0.533327
	27.846	0.447301			27.5447	0.478949			31.4396	0.409553			30.8236	0.4625			31.4237	0.388116			35.2931	0.549398
	27.8021	0.425558			27.4556	0.414533			31.3389	0.50571			30.8225	0.368809			31.4176	0.423528			35.2744	0.744683
	27.7987	0.36737			27.4308	0.435964			31.2957	0.41729			30.7193	0.396182			31.4052	0.418563			35.2134	0.62574
	27.7865	0.514268			27.4206	0.441622			31.2014	0.441439			30.6966	0.588859			31.3876	0.47012			35.2114	0.544643
	27.7681	0.495131			27.3821	0.391922			31.1702	0.431453			30.6504	0.37327			31.3093	0.356271			35.2036	0.545887
	27.7655	0.471021			27.1426	0.406113			31.111	0.468686			30.6455	0.40416			31.2588	0.343303			35.1804	0.427104
	27.7515	0.402086			27.051	0.394622			31.1014	0.390155			30.6189	0.51697			31.2143	0.522879			35.1783	0.710736
	27.7507	0.398871			26.9315	0.400732			31.0923	0.42727			30.6067	0.404367			31.1807	0.337841			35.1036	0.616247
	27.6689	0.474216			26.8633	0.425337			30.9524	0.411312			30.5998	0.385549			31.1359	0.486077			35.0602	0.473502
	27.6195	0.381138			26.8305	0.49616			30.8563	0.498942			30.494	0.377066			31.1262	0.41912			35.0576	0.606021
	27.5265	0.386356			26.7836	0.404134			30.8541	0.44871			30.3224	0.419598			30.974	0.465444			34.9302	0.478999
	27.5228	0.504974			26.779	0.423882			30.8473	0.377824			30.2807	0.463865			30.9571	0.377612			34.914	0.723972
	27.503	0.506001			26.6839	0.41626			30.7919	0.460328			30.2695	0.37894			30.9293	0.431394			34.855	0.564336
	27.3207	0.378942			26.5695	0.447301			30.7812	0.404691			30.2629	0.461957			30.9287	0.447157			34.8442	0.485941
	27.1995	0.495051			26.5074	0.41239			30.7045	0.465355			30.2467	0.428137			30.908	0.431288			34.8108	0.511015
	27.1911	0.357789			26.5005	0.433798			30.5659	0.528939			30.1615	0.401188			30.8216	0.394588			34.7819	0.532608
	27.0564	0.385639			26.4929	0.372514			30.5217	0.395492			30.0952	0.483696			30.8156	0.418126			34.763	0.553756
	26.9772	0.430938			26.367	0.4042			30.3823	0.405006			30.0941	0.389343			30.7823	0.33871			34.7115	0.592754
	26.9283	0.344347			26.3106	0.477931			30.3729	0.42632			30.0771	0.454295			30.775	0.442316			34.7068	0.616954
	26.8929	0.444569			26.299	0.421742			30.3551	0.539047			30.0493	0.470652			30.741	0.381042			34.6103	0.598709
	26.8801	0.442937			26.2291	0.425825			30.3375	0.461692			29.9695	0.42713			30.6731	0.374427			34.5612	0.504516
	26.8676	0.4614			26.117	0.42046			30.3005	0.428924			29.9356	0.447839			30.6019	0.432511			34.5562	0.503334
	26.7872	0.435577			26.0864	0.451991			30.2072	0.44951			29.9009	0.380291			30.5758	0.441459			34.516	0.560814
	26.6302	0.410004			25.9879	0.440555			30.1764	0.449657			29.8494	0.351254			30.5258	0.417181			34.4944	0.583261
	26.6269	0.399287			25.9601	0.381177			30.1474	0.418687			29.8192	0.449644			30.497	0.495056			34.4792	0.579001
	26.4616	0.450179			25.9557	0.434377			29.9948	0.412646			29.7604	0.446351			30.4838	0.45538			34.469	0.596798
	26.398	0.377269			25.9371	0.438309			29.9554	0.436026			29.7486	0.371561			30.4338	0.475815			34.4558	0.671514
	26.3537	0.499462			25.8072	0.362434			29.9544	0.37964			29.6582	0.365416			30.3474	0.453677			34.4335	0.535438
	26.3443	0.4274			25.8057	0.42254			29.9177	0.426473			29.6527	0.442506			30.2795	0.338902			34.3924	0.418077
	26.2908	0.414846			25.7329	0.392752			29.8663	0.439315			29.6306	0.36483			30.25	0.455366			34.3483	0.474174
	26.2879	0.443214			25.7271	0.39795			29.7969	0.411221			29.6189	0.432447			30.1803	0.446508			34.3432	0.565885
	26.1802	0.418967			25.6635	0.443354			29.7182	0.442985			29.6013	0.405273			30.176	0.440224			34.3119	0.64098
	26.1468	0.518356			25.3668	0.411155			29.6927	0.366143			29.5261	0.362375			30.1283	0.399794			34.2416	0.43488
	26.1382	0.391888			25.3157	0.430449			29.6912	0.46822			29.4766	0.396041			30.1112	0.355093			34.2395	0.634543
	26.1194	0.424079			25.1894	0.463788			29.6067	0.477652			29.4208	0.394163			30.11	0.377557			34.1903	0.564248
	26.0453	0.338335			25.1481	0.402854			29.5972	0.413409			29.3926	0.42344			30.0768	0.366336			34.1821	0.470421
	25.9807	0.444314			24.9876	0.412028			29.5059	0.461108			29.3186	0.407251			30.0487	0.464944			34.1579	0.540207
	25.9773	0.394047			24.9774	0.416572			29.4843	0.399932			29.3035	0.455233			30.0334	0.365633			34.1525	0.601071
	25.9747	0.427924			24.9428	0.403218			29.4466	0.443378			29.2821	0.454256			30.0141	0.408921			34.1089	0.56671
	25.8944	0.393161			24.923	0.451291			29.4334	0.471662			29.2379	0.417875			29.9761	0.444778			34.108	0.470664
	25.8916	0.438621			24.879	0.367043			29.4172	0.452025			29.1926	0.487303			29.9663	0.410884			34.0953	0.543081
	25.8777	0.438774			24.7576	0.428334			29.4023	0.446449			29.1461	0.468174			29.963	0.455105			33.9955	0.600182
	25.8285	0.481229			24.6999	0.344522			29.389	0.420159			29.1455	0.399118			29.9128	0.439886			33.952	0.478762
	25.7037	0.525118			24.6157	0.455416			29.3043	0.411845			29.1299	0.403405			29.8946	0.381775			33.8396	0.654207
	25.6727	0.418457			24.6063	0.381147			29.2098	0.425386			29.093	0.362215			29.8809	0.362695			33.8212	0.642703
	25.4204	0.375139			24.5108	0.42328			29.1985	0.526843			29.0574	0.337433			29.7743	0.470612			33.818	0.523468
	25.3684	0.475382			24.4479	0.439747			29.1443	0.409801			28.9416	0.339672			29.711	0.355564			33.7991	0.669639
	25.2354	0.341502			24.3959	0.394511			29.0678	0.406299			28.9228	0.423845			29.5506	0.447445			33.7979	0.461623
	25.1958	0.429514			24.2021	0.397367			29.0299	0.482602			28.9094	0.411805			29.5356	0.463525			33.745	0.447917
	25.1187	0.346365			24.1867	0.409869			28.9652	0.45699			28.8666	0.48499			29.508	0.424846			33.7188	0.633037
	25.0869	0.406008			24.1861	0.466026			28.9133	0.435489			28.803	0.42461			29.4836	0.451966			33.6921	0.518145
	25.0191	0.497211			24.0909	0.450508			28.8382	0.426402			28.6716	0.39769			29.4057	0.420627			33.6144	0.465299
	24.9673	0.370701			24.0473	0.423026			28.8281	0.486124			28.6439	0.460886			29.4004	0.359309			33.5534	0.549045
	24.9003	0.439465			24.0106	0.427787			28.8245	0.378312			28.6098	0.398237			29.3522	0.417757			33.521	0.54367
	24.8885	0.391381			23.9766	0.444678			28.7534	0.439556			28.5962	0.473164			29.3228	0.356213			33.4933	0.567529
	24.7713	0.431509			23.914	0.397735			28.7463	0.425256			28.5877	0.474673			29.2634	0.386258			33.4543	0.601626
	24.7672	0.351346			23.8625	0.420763			28.7234	0.481356			28.5365	0.49175			29.2408	0.396556			33.4402	0.569101
	24.7639	0.463882			23.7116	0.389563			28.7094	0.461082			28.4735	0.38334			29.1589	0.396867			33.4308	0.51245
	24.7252	0.438361			23.6667	0.430388			28.6349	0.46457			28.4486	0.431365			29.1284	0.460866			33.4079	0.619037
	24.6826	0.363101			23.5792	0.40372			28.5879	0.489256			28.3815	0.378754			29.0501	0.412468			33.3837	0.477264
	24.5956	0.384666			23.4263	0.482871			28.5419	0.510648			28.3145	0.389237			29.0404	0.378291			33.3812	0.595884
	24.5431	0.369046			23.4079	0.439263			28.5	0.456503			28.3089	0.550814			29.0246	0.396447			33.3115	0.480219
	24.4858	0.595616			23.365	0.384478			28.4948	0.44005			28.2996	0.424843			29.0066	0.421697			33.268	0.461487
	24.2775	0.418755			23.3245	0.367683			28.4357	0.469267			28.296	0.381065			28.9999	0.435361			33.2475	0.481529
	24.169	0.446348			23.2655	0.392156			28.3942	0.458878			28.2758	0.349207			28.8889	0.382016			33.2394	0.582686
	24.1419	0.443252			23.2557	0.413953			28.2927	0.438879			28.2159	0.402923			28.8816	0.375438			33.1986	0.479669
	24.0588	0.386974			23.2192	0.445175			28.2169	0.511573			28.1256	0.407338			28.8791	0.375053			33.1916	0.53829
	23.9817	0.389099			23.1933	0.387757			28.1101	0.475477			28.0922	0.447268			28.878	0.388857			33.0634	0.605796
	23.9262	0.38161			23.0641	0.409629			28.0018	0.43711			28.0536	0.361245			28.8368	0.430149			33.0542	0.434596
	23.9257	0.458656			22.9175	0.419778			27.9835	0.417991			28.0096	0.424633			28.7217	0.405957			33.0533	0.53293
	23.8715	0.42474			22.815	0.418102			27.9718	0.465751			27.9288	0.389161			28.7172	0.384262			33.0317	0.589064
	23.8651	0.50425			22.7375	0.410723			27.9535	0.427756			27.916	0.446438			28.6995	0.490642			32.9595	0.477978
	23.818	0.459867			22.7332	0.421877			27.9329	0.531113			27.8971	0.425607			28.5669	0.452771			32.9423	0.538896
	23.7871	0.43591			22.7004	0.414514			27.9083	0.364107			27.8705	0.40251			28.5655	0.47006			32.9217	0.639834
	23.7691	0.36469			22.5979	0.395187			27.8718	0.547137			27.8674	0.381528			28.5242	0.42665			32.8624	0.559139
	23.6335	0.428496			22.5462	0.378281			27.8626	0.388861			27.8465	0.413194			28.5227	0.420336			32.8559	0.6395
	23.63	0.422084			22.4603	0.326661			27.8499	0.401295			27.8257	0.451409			28.4871	0.470709			32.8491	0.501401
	23.446	0.324416			22.4559	0.447826			27.8104	0.443902			27.8191	0.421781			28.423	0.388512			32.8463	0.460843
	23.3885	0.397963			22.3894	0.395015			27.7283	0.525009			27.7095	0.415649			28.4121	0.455877			32.8395	0.541651
	23.3757	0.395125			22.3266	0.445433			27.7089	0.414846			27.6787	0.477214			28.3812	0.35901			32.8102	0.497429
	23.3614	0.382114			22.152	0.439127			27.7055	0.428494			27.573	0.415432			28.3342	0.352655			32.7921	0.45286
	23.3611	0.450836			22.1041	0.382887			27.6889	0.461316			27.5322	0.452021			28.3136	0.413394			32.7853	0.544228
	23.3366	0.395725			22.0873	0.367949			27.6365	0.430033			27.5256	0.381095			28.2654	0.511104			32.7737	0.64743
	23.2933	0.331031			22.0516	0.458761			27.636	0.467804			27.4928	0.356245			28.2373	0.45594			32.7387	0.673988
	23.2703	0.327385			21.9627	0.477127			27.5953	0.509739			27.4592	0.371481			28.2181	0.406211			32.7339	0.552596
	23.2096	0.443278			21.9495	0.504481			27.5948	0.378345			27.4362	0.403676			28.1505	0.370377			32.6726	0.525954
	23.1968	0.428262			21.8957	0.40308			27.571	0.438153			27.4258	0.436158			28.0917	0.461316			32.6548	0.502099
	23.1395	0.380264			21.8484	0.422133			27.5349	0.444227			27.4072	0.440287			28.0862	0.470247			32.613	0.415493
	23.0472	0.350188			21.842	0.381908			27.5282	0.555887			27.3897	0.474651			28.0592	0.476162			32.5938	0.551907
	22.8613	0.400814			21.7002	0.379747			27.5126	0.427819			27.3863	0.380994			28.0424	0.457128			32.5803	0.57193
	22.8479	0.39381			21.6951	0.399677			27.5014	0.440276			27.376	0.476022			27.9831	0.362853			32.5358	0.559229
	22.7557	0.476922			21.6362	0.492363			27.4922	0.454378			27.3635	0.381256			27.9436	0.470728			32.5059	0.504999
	22.6177	0.34386			21.5496	0.355371			27.3947	0.459025			27.3241	0.462687			27.8576	0.375743			32.5057	0.504937
	22.6039	0.432345			21.5386	0.430391			27.3907	0.382591			27.3044	0.477028			27.766	0.360691			32.4834	0.493865
	22.5805	0.410346			21.5027	0.409635			27.3473	0.439969			27.2474	0.458865			27.7039	0.419424			32.4805	0.439696
	22.4741	0.481406			21.3981	0.417695			27.2463	0.437169			27.2378	0.501513			27.6846	0.391042			32.4468	0.797227
	22.4307	0.390124			21.2405	0.407779			27.1195	0.411092			27.2104	0.427886			27.6795	0.398034			32.3819	0.44663
	22.4014	0.497568			21.2153	0.401512			27.1055	0.440364			27.1665	0.351863			27.6438	0.461175			32.344	0.505736
	22.225	0.428983			21.1007	0.421369			27.0481	0.465876			27.0772	0.471168			27.6085	0.438575			32.3385	0.495386
	22.1894	0.391582			21.0764	0.471053			26.9823	0.488716			27.0493	0.433385			27.59	0.355583			32.3295	0.533392
	22.1361	0.479287			21.0213	0.439268			26.8109	0.368933			27.0352	0.400921			27.5891	0.411506			32.2609	0.543551
	22.1026	0.404449			20.9915	0.368167			26.8081	0.407621			27.0294	0.477793			27.5859	0.427621			32.2231	0.443083
	22.0553	0.506708			20.937	0.449495			26.7992	0.448275			26.9942	0.483529			27.5839	0.441713			32.1785	0.622624
	22.0255	0.345341			20.8691	0.516853			26.7794	0.525074			26.9292	0.39197			27.5837	0.411375			32.1633	0.543124
	21.9838	0.383576			20.8575	0.375876			26.6806	0.399474			26.9113	0.485606			27.5627	0.426137			32.1246	0.502626
	21.96	0.350028			20.7943	0.387396			26.6793	0.407084			26.8971	0.412688			27.5608	0.421978			32.1018	0.493204
	21.8954	0.364577			20.7572	0.428559			26.6715	0.403686			26.8867	0.452807			27.541	0.362407			32.0644	0.498777
	21.7837	0.399035			20.6616	0.341454			26.6606	0.408386			26.8591	0.392159			27.4787	0.39746			32.0526	0.445474
	21.7019	0.394309			20.627	0.440847			26.6076	0.529346			26.8539	0.408692			27.4536	0.423648			32.0193	0.549975
	21.6547	0.410141			20.5543	0.360509			26.5795	0.490792			26.8336	0.365805			27.4082	0.471541			32.0154	0.480838
	21.632	0.441447			20.5156	0.520684			26.5403	0.394112			26.7633	0.439569			27.3963	0.361257			32.0048	0.468818
	21.6015	0.357953			20.3895	0.448809			26.5351	0.465997			26.7356	0.370741			27.3138	0.411413			31.978	0.583883
	21.5929	0.461793			20.2489	0.453965			26.4614	0.474443			26.6888	0.35757			27.3004	0.4063			31.9579	0.573651
	21.5681	0.394563			19.9655	0.441481			26.4314	0.439687			26.6286	0.379774			27.2742	0.413465			31.9535	0.468191
	21.5572	0.428855			19.9577	0.528437			26.371	0.365977			26.6041	0.415332			27.2576	0.449016			31.9015	0.420532
	21.3328	0.438993			19.9381	0.387787			26.3629	0.503467			26.5545	0.449684			27.2101	0.375166			31.8578	0.517665
	21.191	0.353205			19.8832	0.460269			26.2885	0.481568			26.4976	0.457598			27.1972	0.32579			31.855	0.530523
	21.1771	0.353554			19.8142	0.554768			26.2651	0.407556			26.4338	0.427734			27.191	0.467431			31.8433	0.517367
	21.1648	0.441834			19.6776	0.409063			26.2527	0.410042			26.3896	0.424039			27.1399	0.391622			31.8057	0.523973
	21.1338	0.499832			19.6062	0.423655			26.2233	0.449551			26.3818	0.425961			27.1239	0.477566			31.7974	0.495196
	21.1185	0.35051			19.3261	0.409427			26.1755	0.462645			26.3755	0.369115			27.1082	0.369094			31.7745	0.512902
	21.1012	0.357913			19.3182	0.441198			26.1695	0.437643			26.3675	0.432764			27.0232	0.378868			31.766	0.494793
	21.0176	0.444885			19.2877	0.357464			26.1303	0.448221			26.3292	0.449427			26.9849	0.450358			31.7585	0.609095
	21.0155	0.329984			19.269	0.377583			26.1292	0.409604			26.3192	0.406313			26.9725	0.556196			31.7481	0.56062
	20.9041	0.390406			19.1904	0.467882			26.0932	0.387175			26.2688	0.375228			26.9404	0.428524			31.7445	0.581883
	20.9	0.404409			19.1546	0.418769			26.0545	0.419558			26.2597	0.459153			26.9397	0.349015			31.6963	0.523056
	20.8488	0.469287			19.1405	0.382194			26.0479	0.456568			26.2386	0.472165			26.7827	0.403751			31.6514	0.447816
	20.7721	0.410686			19.1352	0.43321			26.0053	0.422061			26.2287	0.325705			26.7677	0.428543			31.644	0.546068
	20.7451	0.474663			19.05	0.439959			25.9703	0.434145			26.2232	0.462801			26.7298	0.351057			31.6417	0.604045
	20.6922	0.405912			19.0055	0.447189			25.9108	0.401269			26.1122	0.429127			26.7275	0.482274			31.5953	0.445175
	20.6069	0.348573			18.8519	0.439617			25.8889	0.402184			26.1055	0.427092			26.7204	0.408072			31.5528	0.501163
	20.2038	0.340718			18.8395	0.422793			25.8463	0.389442			26.0743	0.367426			26.6869	0.32954			31.5095	0.433482
	20.1964	0.42977			18.7969	0.361801			25.7719	0.431258			25.9408	0.397241			26.658	0.407356			31.4724	0.639768
	20.089	0.358401			18.5716	0.397777			25.7072	0.44496			25.9241	0.410399			26.6294	0.371025			31.4256	0.602302
	20.0436	0.432888			18.5661	0.514577			25.6908	0.442019			25.8463	0.385537			26.6269	0.415503			31.3818	0.521579
	20.0395	0.377825			18.5352	0.366306			25.6576	0.424764			25.8451	0.378377			26.5272	0.446977			31.3445	0.522814
	20.0266	0.371712			18.4873	0.370472			25.5109	0.456988			25.8105	0.388697			26.5068	0.437748			31.338	0.514177
	19.932	0.381528			18.3538	0.484342			25.4594	0.452838			25.8083	0.395635			26.4687	0.452554			31.3223	0.543614
	19.9111	0.333036			18.3132	0.450219			25.4514	0.437036			25.7637	0.382714			26.4423	0.438134			31.3036	0.488136
	19.9099	0.390033			18.2798	0.389482			25.4505	0.378071			25.7614	0.413398			26.4262	0.370094			31.2584	0.515976
	19.8079	0.391864			17.9859	0.430185			25.3996	0.393189			25.6797	0.433207			26.3597	0.376106			31.224	0.529085
	19.7916	0.354122			17.9493	0.439175			25.3978	0.485259			25.6763	0.469943			26.3536	0.392526			31.2131	0.557647
	19.7765	0.445282			17.8167	0.469218			25.3367	0.44458			25.6454	0.38704			26.3462	0.406694			31.2077	0.437522
	19.7107	0.384465			17.803	0.417153			25.3311	0.445391			25.5694	0.406839			26.3197	0.424321			31.2047	0.547271
	19.5955	0.510571			17.7316	0.374291			25.2361	0.427666			25.528	0.445739			26.2587	0.372764			31.1591	0.571028
	19.5319	0.443246			17.7213	0.446358			25.2344	0.494247			25.4379	0.371719			26.2249	0.405729			31.1545	0.522126
	19.5202	0.371122			17.5602	0.468352			25.1913	0.421155			25.4112	0.469071			26.1626	0.365714			31.1267	0.538707
	19.4719	0.427322			17.5571	0.465287			25.168	0.374385			25.4111	0.406322			26.1002	0.401155			31.1265	0.501043
	19.4122	0.434669			17.4627	0.429054			25.0699	0.491212			25.4	0.375837			26.0749	0.34198			31.0209	0.515489
	19.3482	0.417204			17.4526	0.434487			25.0694	0.457023			25.3724	0.445037			26.0668	0.421701			30.987	0.467889
	19.3373	0.384456			17.3768	0.404321			25.058	0.390386			25.3511	0.444379			25.9592	0.372716			30.979	0.526261
	19.2446	0.396842			17.354	0.389954			25.0386	0.408886			25.3445	0.369886			25.8398	0.445198			30.9496	0.457763
	19.236	0.401761			17.324	0.401353			24.9798	0.381019			25.2576	0.529995			25.8035	0.368977			30.9473	0.520431
	19.1462	0.404487			17.272	0.404481			24.9282	0.429098			25.2518	0.427971			25.802	0.354879			30.9404	0.498086
	19.0949	0.4156			17.0204	0.428885			24.9257	0.469325			25.2399	0.399804			25.7996	0.433738			30.9355	0.44125
	19.0246	0.414618			16.9552	0.372008			24.9226	0.397961			25.2397	0.382908			25.7787	0.362729			30.9303	0.431548
	18.9235	0.35183			16.8916	0.379608			24.7505	0.493425			25.1799	0.473958			25.7638	0.414419			30.9117	0.554846
	18.8494	0.381015			16.8458	0.43622			24.7454	0.430763			25.173	0.432265			25.7459	0.36578			30.8788	0.470729
	18.695	0.409965			16.6642	0.400867			24.7296	0.455569			25.1596	0.416339			25.7194	0.406547			30.876	0.653175
	18.6438	0.381219			16.4491	0.484833			24.6987	0.440582			25.1504	0.334336			25.7066	0.378341			30.8425	0.548628
	18.5747	0.431837			16.2408	0.422769			24.6743	0.430274			25.0249	0.376011			25.6807	0.367464			30.8106	0.614597
	18.5242	0.461583			16.0924	0.448935			24.619	0.366356			25.0011	0.429177			25.6807	0.377409			30.7532	0.789374
	18.375	0.433021			16.0447	0.440055			24.6099	0.387399			24.9597	0.466777			25.6632	0.416949			30.6806	0.549429
	18.3595	0.402169			15.707	0.402513			24.5614	0.416534			24.8947	0.431534			25.6587	0.342203			30.6409	0.46964
	18.1837	0.368363			15.4362	0.389796			24.5493	0.404729			24.8798	0.391554			25.6522	0.447506			30.6177	0.572897
	18.1019	0.422259			15.3175	0.375771			24.5236	0.478409			24.8209	0.367173			25.5969	0.453275			30.5649	0.57198
	18.0953	0.347222			15.301	0.373152			24.4824	0.420904			24.7692	0.384242			25.5745	0.430916			30.5599	0.648452
	18.0355	0.450612			15.107	0.367533			24.4041	0.441313			24.7426	0.415278			25.5556	0.425243			30.5114	0.538025
	18.0339	0.456095			14.9734	0.470578			24.3258	0.455204			24.7199	0.477566			25.5126	0.433099			30.5051	0.52927
	18.0046	0.428329			14.9536	0.45435			24.3114	0.478152			24.7092	0.365379			25.5028	0.448887			30.4902	0.552213
	17.9742	0.482457			14.9405	0.467531			24.2787	0.415271			24.6943	0.391591			25.4898	0.431491			30.4788	0.523248
	17.9461	0.368367			14.4168	0.547774			24.2715	0.428347			24.5645	0.390721			25.4656	0.3778			30.4434	0.524455
	17.9374	0.400509			14.333	0.431509			24.2578	0.356716			24.5561	0.451079			25.3799	0.402887			30.436	0.464908
	17.8643	0.432648			14.0181	0.464548			24.2402	0.495501			24.5534	0.401804			25.3722	0.406039			30.4245	0.574303
	17.5783	0.461808			13.7912	0.363644			24.2269	0.463848			24.5313	0.439357			25.3439	0.473345			30.3974	0.695903
	17.4854	0.368707			13.5008	0.333744			24.2211	0.414912			24.5057	0.378899			25.2923	0.342057			30.3932	0.461129
	17.2793	0.485502			13.425	0.462685			24.2147	0.479025			24.4631	0.466547			25.2783	0.385384			30.3612	0.528402
	17.2258	0.371529			13.1508	0.364994			24.1486	0.454165			24.4554	0.391449			25.2775	0.421873			30.3497	0.586865
	17.168	0.417343			12.7996	0.46727			24.1257	0.365975			24.3352	0.398051			25.2307	0.385739			30.3215	0.537053
	17.0845	0.390955			12.4723	0.502677			24.0618	0.389064			24.2856	0.428813			25.2206	0.415664			30.3159	0.541394
	16.9913	0.410062			12.4422	0.443607			24.0437	0.386793			24.2705	0.397597			25.1765	0.463157			30.3147	0.50154
	16.8619	0.396915			11.9692	0.44122			23.9823	0.370185			24.2206	0.51162			25.1733	0.409794			30.2926	0.459091
	16.8543	0.389984			11.8536	0.371391			23.9676	0.352904			24.2065	0.416883			25.1136	0.420106			30.2863	0.535333
	16.7829	0.377256			11.7609	0.359753			23.9338	0.372727			24.1765	0.401327			25.0705	0.399936			30.2826	0.508818
	16.7637	0.393479			10.9321	0.450083			23.8752	0.356433			24.1696	0.415853			25.0689	0.380159			30.2797	0.526604
	16.739	0.485777			10.2825	0.444924			23.8509	0.442269			24.1237	0.363595			24.849	0.464659			30.1927	0.492794
	16.4791	0.441441			10.1659	0.37323			23.8443	0.474223			24.1204	0.369215			24.8433	0.441063			30.1727	0.531792
	16.4649	0.43628			9.41656	0.353394			23.8335	0.416305			24.0333	0.424997			24.8363	0.416326			30.14	0.57653
	16.4222	0.444726							23.8258	0.491603			24.0258	0.434672			24.806	0.371252			30.1312	0.672793
	16.3763	0.392544							23.76	0.418169			23.9397	0.420503			24.8027	0.352344			30.1104	0.631847
	16.3671	0.382987							23.7273	0.447255			23.9219	0.418386			24.7772	0.385809			30.0735	0.523367
	16.3615	0.402083							23.7251	0.417311			23.8527	0.34729			24.7685	0.455386			30.0487	0.647966
	16.1762	0.485664							23.7055	0.493177			23.8483	0.342495			24.7593	0.384268			30.0346	0.482597
	16.1075	0.521568							23.6968	0.354623			23.8442	0.411329			24.7554	0.340723			30.034	0.503924
	16.093	0.428391							23.6576	0.410402			23.8202	0.471093			24.6962	0.407752			30.0017	0.515847
	15.9761	0.434022							23.65	0.416218			23.7472	0.38867			24.6604	0.386009			29.9864	0.459727
	15.9639	0.398212							23.6168	0.390723			23.739	0.39725			24.6467	0.421325			29.9486	0.587146
	15.9218	0.421913							23.5987	0.439333			23.7284	0.429103			24.6247	0.354926			29.938	0.459667
	15.9015	0.374592							23.5905	0.430044			23.7128	0.373875			24.6179	0.424451			29.9082	0.489708
	15.8462	0.370695							23.5074	0.418521			23.6935	0.49594			24.5033	0.402539			29.8883	0.447401
	15.7397	0.44543							23.3867	0.503303			23.5891	0.413914			24.4718	0.395019			29.8739	0.571645
	15.5748	0.359715							23.3556	0.488213			23.5788	0.415103			24.3893	0.400495			29.8557	0.467036
	15.5626	0.400467							23.2957	0.412998			23.557	0.435643			24.3501	0.408817			29.8479	0.528094
	15.5231	0.470783							23.2277	0.38884			23.5523	0.396214			24.3422	0.436377			29.843	0.466349
	15.3225	0.376224							23.2248	0.425361			23.5357	0.367407			24.325	0.413608			29.838	0.465709
	15.3113	0.393609							23.2173	0.42737			23.5266	0.443666			24.3039	0.351943			29.8331	0.486654
	15.164	0.407615							23.1848	0.428647			23.4829	0.450923			24.2996	0.35131			29.8169	0.553909
	15.1582	0.367018							23.142	0.486097			23.4788	0.399267			24.2801	0.460921			29.8094	0.453391
	15.1166	0.411672							23.0995	0.421871			23.4484	0.395127			24.237	0.419606			29.7505	0.565334
	15.0019	0.48215							23.0951	0.343333			23.4329	0.368433			24.231	0.387128			29.7259	0.57919
	14.9707	0.408841							23.0686	0.366712			23.2605	0.40715			24.1865	0.41279			29.7168	0.537016
	14.7958	0.43991							23.0678	0.480605			23.2351	0.463722			24.1242	0.403839			29.7101	0.647148
	14.5838	0.382955							23.0532	0.412931			23.2349	0.366232			24.115	0.375265			29.6961	0.500656
	14.57	0.38543							22.983	0.477959			23.2083	0.419571			24.1005	0.37939			29.605	0.483878
	14.5477	0.422284							22.9809	0.401745			23.2032	0.421158			24.0999	0.465573			29.5734	0.582712
	14.5244	0.469137							22.943	0.440269			23.1832	0.460792			24.0847	0.40888			29.5615	0.555823
	14.3662	0.473205							22.8555	0.394942			23.1442	0.355625			24.0455	0.38132			29.5388	0.515379
	14.2244	0.444889							22.8478	0.35546			23.1428	0.367518			24.0343	0.379673			29.5181	0.610213
	14.2007	0.438389							22.8277	0.465822			23.1282	0.426325			24.0333	0.425703			29.5151	0.508456
	13.9879	0.407739							22.8006	0.400861			23.0522	0.430989			24.0028	0.366199			29.4748	0.553505
	13.8869	0.378821							22.7875	0.445667			23.0475	0.389885			23.9178	0.403373			29.4737	0.644975
	13.7793	0.473735							22.7646	0.420142			23.0148	0.396147			23.8984	0.425489			29.4647	0.466152
	13.6961	0.426588							22.7643	0.391299			23.0051	0.394491			23.8929	0.410146			29.4101	0.475389
	13.6358	0.425123							22.6458	0.417019			22.9975	0.476012			23.8653	0.385395			29.4099	0.52128
	13.5529	0.428258							22.6448	0.465296			22.9277	0.432455			23.8398	0.437724			29.3713	0.560427
	13.4171	0.433787							22.6246	0.413651			22.9126	0.401459			23.8109	0.40082			29.3525	0.586612
	13.3981	0.348389							22.6059	0.364799			22.908	0.434798			23.808	0.500426			29.3295	0.440629
	13.3514	0.436895							22.586	0.384646			22.8857	0.466623			23.7922	0.457432			29.2932	0.513428
	13.3257	0.435661							22.5162	0.464535			22.8438	0.433779			23.7837	0.450113			29.2317	0.49073
	13.3089	0.380715							22.5076	0.440579			22.8069	0.399199			23.6341	0.370435			29.2071	0.544124
	13.2068	0.471305							22.4544	0.446117			22.7911	0.384463			23.6219	0.43252			29.1778	0.664496
	13.1848	0.345179							22.3985	0.445564			22.7837	0.377048			23.5942	0.347966			29.1771	0.638084
	12.8486	0.397904							22.3905	0.455787			22.6137	0.362727			23.5558	0.418687			29.1674	0.552264
	12.8309	0.520633							22.3836	0.489563			22.5097	0.342271			23.5365	0.355216			29.1475	0.556762
	12.7136	0.429292							22.3503	0.398178			22.4815	0.456004			23.4995	0.368112			29.125	0.523
	12.5331	0.443414							22.3367	0.418168			22.476	0.424823			23.4817	0.429738			29.1211	0.544709
	12.3125	0.411128							22.3301	0.459446			22.421	0.382493			23.4509	0.395871			29.1028	0.395005
	12.2667	0.43743							22.3219	0.473019			22.4136	0.409231			23.4265	0.439753			29.1003	0.537934
	11.7459	0.429797							22.3192	0.401012			22.3595	0.414879			23.3724	0.358721			29.088	0.575694
	11.7341	0.413058							22.3117	0.408989			22.3244	0.416278			23.3488	0.371438			29.0712	0.422925
	11.6508	0.426977							22.1713	0.40639			22.2832	0.387003			23.3288	0.372939			29.0494	0.559201
	11.6318	0.368157							22.1078	0.462749			22.2778	0.494468			23.3257	0.339547			29.0422	0.45404
	11.622	0.365306							22.0829	0.467697			22.2753	0.407575			23.3079	0.380221			29.0308	0.534831
	11.5883	0.360964							22.0563	0.447939			22.1812	0.410334			23.2975	0.401849			28.9483	0.441819
	11.4916	0.405588							22.0034	0.454268			22.1486	0.422448			23.2784	0.425065			28.9304	0.566641
	11.4773	0.421962							21.9284	0.375635			22.1403	0.355775			23.186	0.397123			28.9222	0.439346
	11.4759	0.501387							21.9077	0.434893			22.1163	0.388029			23.1395	0.426825			28.8229	0.418779
	11.3383	0.397961							21.9072	0.401997			22.1008	0.432641			23.1106	0.41296			28.8224	0.506326
	11.3119	0.453305							21.848	0.398109			22.0799	0.428539			23.1039	0.415986			28.8223	0.559803
	11.2307	0.396843							21.844	0.451125			22.0759	0.493435			22.9863	0.400511			28.7857	0.5665
	10.8572	0.542736							21.8326	0.411045			22.0511	0.364632			22.9528	0.460085			28.782	0.462069
	10.4644	0.41697							21.8194	0.467917			22.0406	0.378665			22.9527	0.35193			28.7462	0.526118
	10.4307	0.39486							21.8147	0.425427			22.0382	0.49331			22.8774	0.371904			28.7238	0.517683
	10.3337	0.42379							21.7976	0.448599			22.0068	0.483222			22.8011	0.44077			28.7116	0.434379
	10.1529	0.405818							21.7169	0.472565			21.9513	0.340449			22.7877	0.409491			28.6699	0.49172
	10.1329	0.459993							21.6517	0.44962			21.8956	0.414555			22.7455	0.344676			28.6666	0.519729
	10.1074	0.405818							21.6504	0.518405			21.8446	0.440508			22.7036	0.351689			28.6658	0.599845
	10.0895	0.523391							21.6035	0.47488			21.8268	0.443326			22.6198	0.405407			28.6277	0.482553
	9.97966	0.451047							21.603	0.41729			21.8091	0.381951			22.6149	0.353749			28.624	0.462211
	9.64832	0.43894							21.5517	0.486601			21.8075	0.403844			22.6069	0.395994			28.6143	0.622668
	9.61717	0.571013							21.5075	0.413244			21.7153	0.401113			22.5895	0.390382			28.5942	0.521817
	9.56694	0.427964							21.4981	0.428487			21.6936	0.361907			22.5884	0.459188			28.5906	0.507659
	9.50012	0.454115							21.4726	0.484334			21.6688	0.443573			22.5314	0.415035			28.5625	0.402136
	9.44827	0.467487							21.4651	0.379521			21.6454	0.389663			22.5129	0.348114			28.5548	0.489224
	9.42162	0.488723							21.4503	0.366316			21.6448	0.37292			22.5081	0.42763			28.5485	0.636735
	9.41114	0.471431							21.3498	0.452666			21.5798	0.417347			22.4721	0.405572			28.5446	0.532218
	9.30426	0.460685							21.3017	0.490042			21.5741	0.38667			22.4441	0.392481			28.494	0.664713
	9.29056	0.433346							21.2876	0.385377			21.5282	0.426976			22.4384	0.370625			28.4581	0.533743
	9.27989	0.339434							21.2643	0.429226			21.4999	0.409979			22.4026	0.475568			28.4581	0.402622
	8.97064	0.406111							21.2136	0.386569			21.4917	0.411613			22.3962	0.370393			28.4508	0.52249
	8.60858	0.424908							21.1864	0.454948			21.4	0.375662			22.3896	0.343761			28.4415	0.532451
	8.5482	0.42495							21.0989	0.415006			21.3404	0.438225			22.3761	0.464508			28.4113	0.497205
	8.09827	0.487391							21.0428	0.3813			21.3323	0.433351			22.3301	0.338301			28.4111	0.458976
	8.01562	0.466568							21.0303	0.399302			21.327	0.411621			22.3059	0.289778			28.4071	0.504574
	7.95756	0.430465							21.0138	0.381479			21.3102	0.426459			22.2484	0.40224			28.3775	0.537789
	7.93404	0.477281							21.008	0.414218			21.3097	0.387564			22.2452	0.422717			28.3696	0.541202
	7.73056	0.506038							20.9851	0.491264			21.2775	0.45031			22.2363	0.442028			28.3204	0.437168
	7.70885	0.530525							20.9829	0.421298			21.2311	0.43651			22.2111	0.429857			28.303	0.488796
	7.68757	0.518293							20.9402	0.495616			21.2172	0.470584			22.1878	0.384452			28.2932	0.626891
	7.46202	0.423178							20.9054	0.434298			21.1246	0.352626			22.1734	0.447112			28.2649	0.44694
	7.39914	0.533676							20.8811	0.485632			21.0403	0.41117			22.1308	0.384838			28.2079	0.575856
	7.25369	0.475365							20.8289	0.427186			21.0189	0.487683			22.1032	0.368532			28.2025	0.459265
	6.93813	0.485869							20.8156	0.50515			20.9945	0.477563			22.073	0.424116			28.0797	0.53464
	6.7085	0.502626							20.758	0.384482			20.9928	0.401198			22.0023	0.416928			28.0574	0.54788
	6.50465	0.53792							20.6943	0.560514			20.9645	0.437171			21.9918	0.396356			28.0537	0.429416
	6.46428	0.492922							20.6569	0.38323			20.9525	0.414847			21.9909	0.418213			28.0453	0.44489
	6.40311	0.4832							20.6555	0.400582			20.9278	0.483908			21.9835	0.337744			28.0305	0.436082
	6.33164	0.517117							20.652	0.46847			20.9212	0.426561			21.9521	0.432988			28.0224	0.636574
	6.21258	0.475544							20.6377	0.41459			20.8497	0.425869			21.8157	0.469314			28.0214	0.520069
	6.14756	0.854377							20.6331	0.436654			20.7876	0.38667			21.799	0.424165			28.0057	0.529962
	5.98962	0.46843							20.5983	0.412027			20.7291	0.402117			21.7688	0.364275			27.972	0.514217
	5.89828	0.743495							20.4762	0.396377			20.6975	0.356713			21.7571	0.390821			27.957	0.501601
	5.78041	0.586392							20.3261	0.390074			20.5842	0.368791			21.6244	0.426877			27.9273	0.497064
	5.42239	0.519012							20.2725	0.422903			20.5166	0.392453			21.6125	0.396875			27.9067	0.477732
	4.66639	0.459645							20.2124	0.366237			20.4897	0.387539			21.5693	0.396217			27.8734	0.607129
	4.65907	0.578482							20.2091	0.448598			20.4797	0.428155			21.5494	0.385487			27.8613	0.612072
	4.41762	0.722752							20.1909	0.417841			20.4789	0.466618			21.5028	0.337838			27.8596	0.46868
	4.30551	0.800958							20.1202	0.351345			20.4143	0.391296			21.4964	0.41095			27.8526	0.582675
	3.77193	0.508702							20.1101	0.459193			20.4036	0.445823			21.4741	0.37355			27.8332	0.680668
	3.75604	0.478037							20.1071	0.434559			20.3749	0.418937			21.3976	0.424754			27.8134	0.588485
	3.66665	0.743381							20.0839	0.466534			20.3684	0.441398			21.3422	0.371361			27.7732	0.47142
	3.13265	0.683926							20.0386	0.487087			20.3041	0.388026			21.2914	0.400903			27.7594	0.514394
	2.99548	0.940552							20.0212	0.383846			20.2992	0.390005			21.2893	0.514442			27.7556	0.721146
	2.8806	0.539106							20.0002	0.439944			20.2873	0.421867			21.2866	0.380041			27.7512	0.510269
	2.74474	0.817411							19.9957	0.445234			20.2685	0.395945			21.2502	0.390666			27.744	0.429634
	2.64929	1.10359							19.9723	0.396305			20.191	0.3957			21.163	0.356537			27.7399	0.579114
	2.27695	0.876476							19.9566	0.429808			20.1811	0.413515			21.1516	0.336767			27.7035	0.514459
	2.23922	1.27046							19.9304	0.421018			20.1652	0.45596			21.1347	0.444961			27.6576	0.416536
	1.94741	0.98189							19.8984	0.369446			20.1593	0.34758			21.0994	0.382283			27.651	0.529293
	1.71598	1.03484							19.8699	0.638963			20.1451	0.383752			21.0812	0.49227			27.6	0.470352
	1.37189	0.905393							19.8698	0.353583			20.1253	0.474149			21.0633	0.385753			27.5675	0.553955
	1.24451	0.750471							19.7877	0.431809			20.0855	0.464515			21.0013	0.351784			27.5215	0.465038
	1.07836	1.03942							19.7554	0.455316			20.0606	0.446983			20.9774	0.405941			27.5177	0.650892
	1.02973	0.741197							19.725	0.381908			20.0388	0.365501			20.977	0.418771			27.5139	0.508294
	0.846462	0.822704							19.7111	0.413766			20.0256	0.478238			20.9385	0.381475			27.5123	0.43502
	0.0722791	1.32728							19.6664	0.338818			19.9812	0.399411			20.9227	0.431242			27.4934	0.552953
	0	0.729397							19.5744	0.460074			19.965	0.432824			20.8592	0.398774			27.4295	0.531782
	0	1.18925							19.5115	0.536371			19.962	0.48432			20.8375	0.421517			27.4222	0.539408
									19.5028	0.413537			19.959	0.39891			20.7161	0.400181			27.4075	0.516881
									19.4929	0.473293			19.9389	0.371328			20.7141	0.330816			27.4025	0.476002
									19.4595	0.362873			19.9197	0.445063			20.6813	0.445103			27.3403	0.597937
									19.3765	0.358276			19.8305	0.408643			20.5935	0.384523			27.3294	0.622298
									19.3657	0.450558			19.83	0.388049			20.5515	0.455525			27.3037	0.5
									19.3508	0.450334			19.8278	0.456122			20.528	0.343874			27.2703	0.555132
									19.3495	0.412249			19.8253	0.455878			20.4461	0.360419			27.2694	0.439574
									19.3484	0.371421			19.825	0.380763			20.4226	0.371173			27.2596	0.526548
									19.3169	0.42953			19.7718	0.414923			20.4101	0.397766			27.222	0.493202
									19.2981	0.447625			19.7417	0.432824			20.3964	0.425914			27.2179	0.518878
									19.2729	0.417947			19.6752	0.554552			20.3697	0.407816			27.1893	0.610058
									19.2279	0.357987			19.6748	0.450929			20.3367	0.447686			27.1625	0.48834
									19.2207	0.521502			19.6176	0.390665			20.3321	0.443164			27.1577	0.444321
									19.1973	0.493608			19.5642	0.383497			20.328	0.373864			27.1509	0.520041
									19.1831	0.416332			19.5143	0.402142			20.3247	0.483201			27.1475	0.470695
									19.1458	0.435219			19.5032	0.434377			20.3239	0.387712			27.1433	0.603213
									19.0881	0.362637			19.4072	0.460328			20.2557	0.344847			27.0985	0.449196
									19.0452	0.454137			19.3982	0.390665			20.2331	0.373705			27.0862	0.593138
									19.0331	0.429979			19.3489	0.470385			20.1821	0.380472			27.0786	0.551254
									19.0259	0.427972			19.3093	0.479606			20.1819	0.352581			27.0468	0.649578
									18.8924	0.462864			19.1893	0.426386			20.1572	0.418683			27.0275	0.435004
									18.8869	0.417019			19.1363	0.356118			20.0434	0.382515			26.997	0.545508
									18.8561	0.460151			19.1045	0.492569			19.9453	0.35965			26.9956	0.379391
									18.8559	0.330193			19.0726	0.356024			19.8924	0.377921			26.9607	0.453314
									18.7588	0.456514			18.9784	0.373348			19.8758	0.363786			26.9602	0.491947
									18.7282	0.479252			18.8843	0.42066			19.8705	0.315826			26.9261	0.536303
									18.6964	0.426049			18.8732	0.463313			19.8667	0.466007			26.8562	0.660907
									18.6828	0.470024			18.8637	0.411707			19.8542	0.399795			26.8463	0.532126
									18.6766	0.374834			18.8552	0.48563			19.8526	0.446196			26.8438	0.635124
									18.6206	0.367176			18.8387	0.433898			19.8393	0.405887			26.8116	0.546196
									18.5408	0.440629			18.8368	0.383091			19.7286	0.432312			26.7947	0.480327
									18.5266	0.383133			18.8132	0.403656			19.7254	0.391349			26.79	0.543909
									18.4931	0.418738			18.7332	0.430667			19.6732	0.392283			26.7782	0.581053
									18.4665	0.407004			18.7041	0.452412			19.6205	0.414233			26.7658	0.371944
									18.4504	0.432474			18.6801	0.421398			19.5492	0.428251			26.755	0.538039
									18.4311	0.446553			18.6644	0.403942			19.5353	0.356151			26.7281	0.431067
									18.3687	0.465927			18.5735	0.439177			19.5067	0.333906			26.7079	0.58433
									18.2259	0.42377			18.5328	0.451888			19.4846	0.456427			26.687	0.435726
									18.1865	0.44848			18.5034	0.423315			19.4593	0.370609			26.686	0.428889
									18.1413	0.413048			18.492	0.428067			19.4318	0.427117			26.6766	0.539388
									18.0702	0.365526			18.428	0.375075			19.3458	0.321482			26.6122	0.468252
									18.026	0.376826			18.4113	0.409249			19.342	0.41003			26.5839	0.483707
									18.0097	0.425297			18.3896	0.419638			19.3344	0.378216			26.5802	0.467839
									18.0042	0.452254			18.3803	0.474411			19.2949	0.357453			26.5536	0.567131
									17.945	0.436835			18.3088	0.426289			19.2134	0.432775			26.5336	0.502396
									17.9286	0.390953			18.2354	0.396035			19.1885	0.394327			26.5209	0.44805
									17.9044	0.377667			18.2268	0.407924			19.1621	0.447017			26.5006	0.464972
									17.8738	0.492482			18.1526	0.394586			19.1364	0.384544			26.4947	0.455345
									17.8324	0.431199			18.1383	0.394626			19.1328	0.425112			26.4943	0.494547
									17.831	0.406035			18.1234	0.424883			19.1242	0.395956			26.4441	0.530661
									17.7965	0.462085			18.0787	0.409659			19.0184	0.345136			26.4174	0.52034
									17.7571	0.448299			17.9888	0.412786			19.0005	0.398467			26.3853	0.533029
									17.7294	0.505601			17.9547	0.482841			18.9899	0.391872			26.3848	0.433
									17.5539	0.423377			17.9288	0.480482			18.9604	0.346409			26.368	0.484838
									17.5371	0.416159			17.9259	0.433228			18.9568	0.476122			26.3611	0.51839
									17.4896	0.362537			17.9259	0.503745			18.9029	0.407386			26.3153	0.607359
									17.3797	0.409123			17.9165	0.467815			18.826	0.348169			26.3105	0.431411
									17.3012	0.442793			17.8853	0.4106			18.8055	0.416142			26.308	0.422213
									17.255	0.366085			17.8259	0.410818			18.7914	0.428491			26.3042	0.590834
									17.2393	0.457983			17.7992	0.499681			18.6816	0.423026			26.3003	0.542961
									17.1782	0.496586			17.7223	0.336504			18.6262	0.341137			26.2955	0.473907
									17.1764	0.432918			17.6981	0.417523			18.5796	0.3659			26.2508	0.517557
									17.1611	0.317794			17.6857	0.49512			18.5062	0.387035			26.1892	0.50089
									17.1384	0.429117			17.6543	0.426079			18.4807	0.426286			26.1626	0.462691
									17.0929	0.356413			17.611	0.384906			18.4601	0.362362			26.1489	0.510385
									17.074	0.384775			17.5827	0.392888			18.4393	0.370035			26.1404	0.55176
									17.0515	0.486225			17.5185	0.376983			18.405	0.328218			26.1338	0.500624
									17.046	0.427982			17.5147	0.354452			18.3741	0.518123			26.0689	0.605783
									17.0329	0.47554			17.4458	0.408736			18.3612	0.393532			26.0426	0.493423
									16.9969	0.462392			17.421	0.438166			18.3509	0.390117			26.0395	0.594153
									16.9859	0.419589			17.3584	0.454463			18.2317	0.406696			26.0315	0.45271
									16.9053	0.433609			17.2579	0.435601			18.2028	0.490062			26.0313	0.468
									16.8565	0.500872			17.2143	0.3993			18.1945	0.417648			26.0268	0.511668
									16.8162	0.414112			17.2093	0.368154			18.072	0.348218			26.0196	0.428493
									16.7963	0.385944			17.1524	0.400217			18.0607	0.403092			26.0062	0.57268
									16.6904	0.443479			17.1438	0.374558			18.0441	0.403345			26.0053	0.499609
									16.6849	0.463973			17.1216	0.440354			18.044	0.377729			25.9958	0.462278
									16.5379	0.417329			17.0161	0.456922			18.0369	0.450549			25.9701	0.460598
									16.5156	0.462303			16.9238	0.39752			17.9636	0.378071			25.9694	0.584625
									16.5033	0.467207			16.8864	0.442664			17.9452	0.309183			25.9448	0.546946
									16.4881	0.463102			16.8541	0.419732			17.9449	0.371578			25.9215	0.492853
									16.4878	0.42074			16.8167	0.36791			17.9337	0.391099			25.9094	0.559991
									16.4177	0.480318			16.8062	0.396023			17.8821	0.395502			25.9082	0.577549
									16.4058	0.387397			16.7839	0.441176			17.7961	0.382855			25.8771	0.46634
									16.3785	0.418227			16.7708	0.398532			17.7844	0.415486			25.7522	0.483733
									16.3687	0.367932			16.7606	0.418207			17.7504	0.415307			25.7478	0.419376
									16.3066	0.437711			16.746	0.405018			17.6953	0.374176			25.732	0.504224
									16.291	0.374177			16.7398	0.438964			17.6936	0.388143			25.6428	0.4601
									16.2196	0.444074			16.7177	0.351636			17.6922	0.438234			25.6394	0.514482
									16.1905	0.466086			16.6608	0.482832			17.5958	0.319882			25.6354	0.517783
									16.1595	0.450405			16.5799	0.460396			17.5735	0.378098			25.6281	0.521762
									16.1384	0.50145			16.4975	0.409901			17.5351	0.426077			25.6041	0.450439
									16.1235	0.38215			16.3659	0.465468			17.5153	0.388904			25.5834	0.591975
									16.0873	0.412673			16.3561	0.357328			17.4957	0.404615			25.5625	0.551748
									16.069	0.399143			16.328	0.490812			17.4902	0.38811			25.5581	0.443681
									16.022	0.399799			16.2908	0.475673			17.49	0.427101			25.5427	0.53735
									15.9996	0.412425			16.283	0.443556			17.4484	0.331299			25.5341	0.443718
									15.9413	0.432076			16.2791	0.381297			17.3026	0.391491			25.5053	0.47452
									15.885	0.416617			16.2642	0.354909			17.2915	0.359404			25.5039	0.440949
									15.8629	0.440015			16.246	0.413345			17.2591	0.36477			25.4901	0.457381
									15.8021	0.404989			16.2354	0.330296			17.2371	0.397131			25.4894	0.43676
									15.7717	0.403414			16.1698	0.49635			17.1837	0.303046			25.46	0.563773
									15.7679	0.45814			16.1501	0.402156			17.1662	0.383912			25.4315	0.523771
									15.7654	0.506594			15.9846	0.41489			17.1425	0.45296			25.4187	0.499917
									15.7372	0.364215			15.9026	0.397751			17.1137	0.363449			25.4054	0.446661
									15.7279	0.424353			15.8985	0.372912			17.0991	0.334769			25.4037	0.521741
									15.7196	0.371105			15.8316	0.357318			16.853	0.370943			25.4014	0.539222
									15.6876	0.436638			15.8105	0.508122			16.789	0.392468			25.3766	0.523368
									15.5985	0.444362			15.7345	0.48238			16.787	0.426344			25.3286	0.567356
									15.5852	0.427195			15.6959	0.389833			16.7233	0.459458			25.3273	0.482968
									15.3427	0.416495			15.6328	0.394525			16.7057	0.418787			25.3044	0.431468
									15.2517	0.475624			15.5499	0.543689			16.7053	0.36079			25.2843	0.563215
									15.1967	0.415242			15.5389	0.427618			16.6824	0.38294			25.271	0.402486
									15.1955	0.418687			15.5025	0.404196			16.6751	0.457268			25.2667	0.479161
									15.1888	0.439673			15.4406	0.408639			16.6634	0.446102			25.2335	0.518842
									15.1598	0.386518			15.4389	0.373433			16.5389	0.375152			25.1698	0.490409
									15.1487	0.505816			15.4166	0.331808			16.5018	0.412756			25.1604	0.435149
									15.1181	0.418319			15.3236	0.423255			16.4576	0.484323			25.1381	0.504862
									15.0763	0.470331			15.3161	0.479237			16.4263	0.417797			25.1197	0.440313
									15.0731	0.404485			15.2829	0.387061			16.3885	0.384233			25.1109	0.487391
									15.0665	0.349994			15.2774	0.458695			16.3832	0.403259			25.073	0.471793
									15.0538	0.486717			15.2259	0.394897			16.3114	0.358073			25.0469	0.473226
									15.0421	0.458448			15.1777	0.530542			16.2401	0.340669			25.0145	0.421008
									14.9319	0.450947			15.1552	0.391555			16.2077	0.366866			24.9723	0.405399
									14.8849	0.452969			15.1316	0.378405			16.1219	0.396809			24.965	0.542792
									14.8785	0.422104			15.128	0.456441			16.0729	0.450197			24.9457	0.414698
									14.858	0.414638			15.077	0.382123			16.0057	0.467159			24.9278	0.575936
									14.8502	0.418727			15.0337	0.481652			15.9558	0.401437			24.9183	0.511593
									14.8151	0.404166			15.0187	0.466146			15.9374	0.359004			24.9019	0.436668
									14.7855	0.433952			14.9268	0.411201			15.9218	0.367654			24.8941	0.566543
									14.7607	0.436137			14.8059	0.407992			15.8954	0.453452			24.8891	0.566217
									14.6783	0.396771			14.7994	0.461491			15.8895	0.331427			24.8782	0.412255
									14.6003	0.405065			14.7471	0.415239			15.8832	0.335116			24.863	0.422429
									14.5902	0.383435			14.7298	0.430368			15.8805	0.33589			24.8399	0.399773
									14.5888	0.364816			14.6897	0.468043			15.8663	0.424383			24.8172	0.512701
									14.5826	0.392809			14.6849	0.438159			15.7653	0.409948			24.8125	0.431521
									14.5734	0.425748			14.6807	0.435078			15.7485	0.414609			24.752	0.510053
									14.5144	0.335207			14.6787	0.423648			15.7408	0.434161			24.7342	0.430346
									14.4723	0.412432			14.5847	0.477728			15.7146	0.48399			24.7078	0.459508
									14.3923	0.436715			14.5246	0.382005			15.6998	0.368577			24.685	0.497897
									14.3474	0.467799			14.5098	0.439953			15.6501	0.389457			24.6793	0.439868
									14.308	0.411844			14.4407	0.38922			15.5894	0.396612			24.6614	0.419118
									14.1914	0.455168			14.3472	0.38115			15.5785	0.383997			24.6339	0.538908
									14.1842	0.468886			14.2988	0.448664			15.5373	0.440316			24.63	0.459824
									14.1508	0.377653			14.2279	0.40136			15.535	0.403576			24.6242	0.411447
									14.125	0.415167			14.1143	0.433713			15.5065	0.407697			24.6133	0.479642
									14.0653	0.443502			14.0116	0.38739			15.4973	0.399928			24.6038	0.538793
									14.0074	0.420779			13.9189	0.428606			15.4149	0.420494			24.5765	0.443106
									13.9742	0.435899			13.9102	0.458205			15.3767	0.353922			24.5665	0.464713
									13.9671	0.424338			13.8715	0.397406			15.3602	0.412615			24.5457	0.441679
									13.9602	0.404329			13.8204	0.41376			15.3332	0.337797			24.5255	0.519728
									13.8537	0.489608			13.7482	0.457034			15.3042	0.418505			24.524	0.488353
									13.8147	0.432635			13.692	0.507984			15.297	0.409296			24.5137	0.599639
									13.7422	0.478579			13.6844	0.516486			15.2419	0.476709			24.5089	0.578819
									13.7196	0.391709			13.6678	0.367217			15.1589	0.386058			24.5023	0.462306
									13.574	0.388918			13.615	0.42105			15.0226	0.377563			24.4284	0.489529
									13.57	0.42012			13.5927	0.501628			14.9545	0.493921			24.3963	0.382797
									13.4944	0.424771			13.5556	0.395522			14.9394	0.384918			24.3744	0.557666
									13.4045	0.495904			13.5227	0.439627			14.8978	0.386559			24.341	0.423972
									13.1771	0.520054			13.5063	0.4368			14.8629	0.386413			24.3279	0.499746
									13.0922	0.386233			13.5002	0.366048			14.7967	0.466908			24.2966	0.682369
									13.0619	0.469185			13.4443	0.501207			14.7869	0.353426			24.2825	0.487401
									12.9835	0.415186			13.3378	0.400937			14.6701	0.347344			24.2668	0.54195
									12.9725	0.485377			13.2069	0.453894			14.5529	0.460264			24.2574	0.518789
									12.9095	0.54801			13.1636	0.399157			14.5408	0.35862			24.2462	0.550945
									12.8958	0.443027			13.0084	0.420889			14.4028	0.48255			24.237	0.44028
									12.8627	0.467394			12.9554	0.399669			14.3865	0.413904			24.2303	0.371623
									12.8572	0.439004			12.9347	0.475785			14.367	0.343288			24.229	0.51773
									12.6961	0.390014			12.9238	0.392301			14.3198	0.461688			24.207	0.416625
									12.6594	0.380964			12.907	0.456415			14.2873	0.331198			24.194	0.488488
									12.5716	0.420346			12.8523	0.455473			14.2814	0.383074			24.1404	0.516053
									12.5413	0.406347			12.8246	0.492542			14.2073	0.350311			24.0997	0.483785
									12.457	0.451473			12.7861	0.401152			14.0772	0.460356			24.0749	0.435912
									12.3937	0.368558			12.755	0.564601			13.9585	0.405317			24.0634	0.588787
									12.3411	0.440661			12.7433	0.398496			13.8962	0.359599			24.0594	0.484022
									12.3379	0.525711			12.6914	0.441584			13.8617	0.45954			24.0316	0.582082
									12.3066	0.450846			12.6876	0.456104			13.8436	0.471695			24.0254	0.604836
									12.3021	0.385509			12.5501	0.534583			13.7723	0.441336			24.0246	0.636443
									12.3008	0.409902			12.5102	0.387909			13.7538	0.332837			24.0114	0.427393
									12.2089	0.404244			12.4391	0.404434			13.6868	0.386451			23.9975	0.526089
									12.169	0.415217			12.2731	0.387899			13.6198	0.434311			23.9225	0.487577
									12.1565	0.401994			12.2454	0.480568			13.6107	0.425583			23.9196	0.47082
									12.1446	0.403281			12.1387	0.437277			13.6002	0.373399			23.9086	0.491774
									12.14	0.505364			12.1215	0.488395			13.5493	0.429447			23.8901	0.384679
									12.0973	0.474493			12.1156	0.420083			13.4909	0.348395			23.8059	0.489372
									12.0442	0.425161			12.1117	0.45802			13.4836	0.493859			23.8012	0.539899
									11.8473	0.477552			12.0808	0.449285			13.3923	0.418166			23.7882	0.481915
									11.8233	0.41681			12.0585	0.362458			13.3414	0.388114			23.7863	0.505444
									11.7423	0.432296			11.9644	0.365882			13.2319	0.395114			23.7628	0.544565
									11.7032	0.44755			11.9534	0.484951			13.1421	0.481635			23.7526	0.437419
									11.6436	0.413816			11.9286	0.507949			13.1418	0.42017			23.7453	0.441712
									11.6347	0.422794			11.8059	0.440226			13.1266	0.395614			23.7428	0.396576
									11.5209	0.405248			11.7783	0.48952			13.1158	0.402441			23.74	0.513209
									11.4104	0.488418			11.7481	0.466651			13.0474	0.435507			23.7371	0.497744
									11.3543	0.407348			11.7284	0.502765			13.0242	0.365571			23.7321	0.579191
									11.3308	0.387721			11.7276	0.475039			12.9324	0.351942			23.7238	0.596324
									11.298	0.417171			11.674	0.45402			12.8997	0.364079			23.711	0.536512
									11.2759	0.471002			11.4713	0.324436			12.8872	0.391419			23.7109	0.478724
									11.2709	0.42646			11.4651	0.446159			12.8575	0.530811			23.706	0.523469
									11.2184	0.441065			11.4424	0.394765			12.8504	0.409708			23.675	0.54516
									11.1033	0.422882			11.3495	0.427175			12.7228	0.356197			23.6604	0.569687
									10.9126	0.47664			11.3151	0.462325			12.6962	0.427328			23.6543	0.659681
									10.8629	0.385658			11.2714	0.464755			12.6303	0.372487			23.6424	0.512464
									10.8607	0.364659			11.1494	0.429076			12.5723	0.352789			23.6173	0.449042
									10.818	0.471022			11.1445	0.477406			12.5711	0.348296			23.6044	0.498907
									10.8148	0.409414			11.0505	0.42026			12.528	0.406739			23.5935	0.450807
									10.7791	0.404203			11.02	0.525286			12.4475	0.359534			23.5915	0.430106
									10.7591	0.457331			10.9468	0.447938			12.4422	0.449744			23.5606	0.469168
									10.5978	0.400214			10.9222	0.386791			12.3717	0.381181			23.5577	0.52156
									10.5555	0.401049			10.9139	0.499116			12.3687	0.424973			23.4826	0.480431
									10.4751	0.463914			10.836	0.376836			12.3609	0.518762			23.4615	0.565094
									10.4584	0.396173			10.7867	0.4744			12.3076	0.385981			23.4177	0.503354
									10.3933	0.472258			10.6177	0.449451			12.0979	0.446455			23.2932	0.57635
									10.3379	0.482025			10.608	0.392239			12.0787	0.37582			23.2927	0.417883
									10.3076	0.433771			10.5421	0.455561			12.0448	0.34922			23.2719	0.528666
									10.2871	0.47935			10.3913	0.54988			12.0377	0.375186			23.2456	0.454063
									10.1828	0.603527			10.2518	0.448025			11.9951	0.447074			23.2346	0.540365
									10.1677	0.452295			10.2386	0.443801			11.9838	0.364506			23.2262	0.407657
									10.1499	0.426379			10.1861	0.451682			11.6178	0.420775			23.2223	0.369282
									9.89564	0.471637			10.0477	0.424703			11.5893	0.382386			23.2183	0.466363
									9.88644	0.412888			10.021	0.407665			11.5854	0.379859			23.1811	0.456902
									9.84611	0.434414			9.98042	0.381166			11.5377	0.399097			23.1653	0.468545
									9.77229	0.451036			9.9464	0.535859			11.5207	0.470417			23.1514	0.3738
									9.76835	0.452108			9.8896	0.440593			11.4482	0.470606			23.1509	0.460435
									9.70272	0.436509			9.87665	0.361071			11.4447	0.407771			23.1498	0.494521
									9.63882	0.393595			9.86397	0.39403			11.4269	0.339662			23.1332	0.532013
									9.62387	0.457166			9.80606	0.482027			11.4028	0.404961			23.1104	0.487326
									9.57958	0.461356			9.62619	0.450114			11.3091	0.389477			23.0799	0.412217
									9.52605	0.555336			9.60014	0.442655			11.2853	0.330424			23.0593	0.538983
									9.47663	0.483614			9.58683	0.472108			11.2321	0.372041			23.0591	0.479283
									9.43329	0.467964			9.58256	0.422597			11.1418	0.403305			23.0571	0.488972
									9.37618	0.479883			9.49833	0.409755			10.917	0.398296			23.0357	0.479639
									9.12242	0.459382			9.43677	0.410968			10.9166	0.331539			23.0344	0.605888
									9.01353	0.405855			9.36074	0.474977			10.8794	0.426345			23.0108	0.485832
									9.01243	0.396618			9.24175	0.56231			10.8736	0.389948			22.9714	0.456243
									9.01067	0.410294			9.13612	0.526174			10.719	0.435657			22.9712	0.564457
									8.93546	0.436997			9.09062	0.484695			10.7101	0.44006			22.9691	0.421327
									8.92953	0.431538			9.04938	0.406848			10.6296	0.331881			22.956	0.427368
									8.88579	0.465485			8.93209	0.483443			10.5646	0.353331			22.9526	0.5061
									8.77634	0.504499			8.90658	0.456814			10.4684	0.440385			22.9242	0.487821
									8.76501	0.463912			8.89546	0.451112			10.4634	0.364735			22.9082	0.488966
									8.73086	0.491479			8.85402	0.415194			10.4493	0.351445			22.8891	0.414089
									8.71371	0.573379			8.84881	0.56157			10.34	0.372872			22.882	0.419453
									8.68656	0.422001			8.65447	0.603534			10.2705	0.431303			22.8526	0.405971
									8.68112	0.488818			8.6076	0.407992			10.1942	0.330831			22.8518	0.397239
									8.66717	0.434887			8.54697	0.531452			10.0885	0.389844			22.8398	0.54249
									8.64266	0.554309			8.48783	0.479037			9.93027	0.392512			22.8269	0.539418
									8.63804	0.465385			8.48609	0.419161			9.8905	0.374945			22.8241	0.547321
									8.60514	0.492327			8.36281	0.61779			9.6112	0.406099			22.8078	0.44288
									8.5963	0.498056			8.14076	0.479667			9.48437	0.375696			22.8056	0.609684
									8.46985	0.509604			8.12825	0.517884			9.43463	0.411761			22.7966	0.491189
									8.42398	0.374323			8.12319	0.560082			9.33736	0.369876			22.7824	0.620256
									8.36261	0.44957			8.02298	0.505288			9.32669	0.387501			22.7719	0.466917
									8.26275	0.56249			7.84796	0.576148			8.7142	0.418508			22.7574	0.402345
									8.19707	0.476033			7.83836	0.522758			8.69076	0.396239			22.753	0.502338
									8.16474	0.448944			7.83729	0.529539			8.68422	0.474306			22.7493	0.462836
									8.15282	0.569233			7.81773	0.501432			8.34192	0.378784			22.7451	0.60008
									8.13717	0.489093			7.78682	0.518405			8.32081	0.36668			22.7399	0.544437
									8.00316	0.431842			7.66998	0.434321			7.92821	0.447188			22.7224	0.521567
									7.9544	0.50367			7.65753	0.430744			7.68586	0.379581			22.7112	0.456222
									7.80478	0.420028			7.53981	0.637817			7.6725	0.401995			22.6965	0.458554
									7.75892	0.500713			7.17107	0.542639			7.61519	0.366506			22.6825	0.603534
									7.70803	0.584688			7.08742	0.562292			7.33697	0.327003			22.6488	0.589354
									7.60409	0.756972			7.07324	0.422298			7.22614	0.392714			22.5967	0.480776
									7.53947	0.434394			6.92863	0.476643			6.85471	0.379288			22.5448	0.560437
									7.51874	0.471058			6.82093	0.535777			6.85438	0.324418			22.5419	0.428127
									7.51071	0.378537			6.67743	0.543004			6.7006	0.465822			22.5276	0.472042
									7.41391	0.506789			6.59745	0.576903			6.24628	0.419549			22.519	0.523722
									7.36687	0.431619			6.59539	0.43348			5.96002	0.421642			22.4883	0.594771
									7.28482	0.442154			6.53764	0.459618							22.4792	0.414985
									7.27238	0.466853			6.48886	0.486571							22.4554	0.407119
									7.15923	0.449341			6.47142	0.41549							22.3643	0.508858
									6.95278	0.482082			6.44639	0.547542							22.3571	0.603466
									6.89196	0.536683			6.32618	0.683585							22.3332	0.448743
									6.8433	0.68516			6.31423	0.579869							22.3295	0.431286
									6.71438	0.502769			6.29548	0.544565							22.2303	0.540435
									6.70414	0.439444			6.06042	0.642957							22.2257	0.533207
									6.40991	0.664783			6.05177	0.417581							22.2141	0.494093
									6.3085	0.412795			5.94552	0.388338							22.2133	0.512236
									6.21321	0.487822			5.65465	0.484788							22.1813	0.466133
									6.20672	0.429519			5.60371	0.566425							22.1507	0.500958
									6.19422	0.532699			5.41607	0.457701							22.1448	0.467607
									6.07555	0.66396			5.29063	0.578429							22.1311	0.51461
									6.00943	0.405336			5.25061	0.446816							22.1268	0.417434
									5.91635	0.550369			5.24696	0.505276							22.1107	0.465346
									5.91097	0.554656			5.16984	0.610904							22.1071	0.51771
									5.64971	0.495551			5.02297	0.67796							22.1	0.427043
									5.62117	0.535575			4.74433	0.49149							22.0993	0.472227
									5.53326	0.485672			4.37807	0.633256							22.0845	0.502069
									5.39789	0.460252			3.79497	0.659822							22.0622	0.45124
									5.37308	0.633419			3.4773	0.649331							22.0485	0.516364
									5.27439	0.616623			3.00348	0.769828							22.0312	0.579495
									5.24241	0.580353			2.86152	0.601394							22.0169	0.444032
									5.15948	0.57034			2.72512	0.637527							21.9655	0.512911
									5.11686	0.647929			2.66373	0.83911							21.9603	0.449214
									5.07878	0.55599			2.55321	1.11982							21.933	0.646235
									4.96041	0.569317			2.33208	0.982777							21.9106	0.465803
									4.95737	0.683649			2.33004	0.533574							21.8681	0.45888
									4.94514	0.470225			2.17792	0.667782							21.8582	0.418116
									4.82089	0.937645			2.14597	0.988173							21.8569	0.399201
									4.65425	0.5177			1.76559	1.00963							21.7877	0.55906
									4.53883	0.542268			1.42959	0.685333							21.7238	0.453161
									4.38037	0.540764			0.827948	1.31566							21.6811	0.383558
									4.2848	0.732344			0.760493	0.719489							21.6677	0.462943
									4.22934	0.672099			0.733534	0.875411							21.6628	0.539606
									4.04784	0.558516			0.447209	1.09316							21.654	0.433715
									3.78204	0.555921			0.407666	1.06432							21.6084	0.506436
									3.66476	0.473348			0.252484	0.994476							21.593	0.559107
									2.4433	0.885967											21.5793	0.5923
									1.64615	0.856803											21.549	0.526362
									1.63403	0.781455											21.5452	0.428735
									1.313	0.594363											21.5361	0.460134
									0.61291	1.11403											21.5194	0.504011
									0.402148	1.23955											21.5011	0.495763
									0.165474	1.32359											21.4972	0.502445
									0.135343	0.732703											21.4774	0.509392
																					21.4539	0.467228
																					21.4425	0.548865
																					21.408	0.372622
																					21.4075	0.439229
																					21.3935	0.477482
																					21.3793	0.566235
																					21.3447	0.420135
																					21.3133	0.335783
																					21.3061	0.534376
																					21.2983	0.516429
																					21.2198	0.482511
																					21.2057	0.557453
																					21.1973	0.507717
																					21.1206	0.379114
																					21.0868	0.481087
																					21.0861	0.469282
																					21.0795	0.42544
																					21.0721	0.399994
																					21.0701	0.566431
																					21.0659	0.395993
																					21.0314	0.493299
																					20.9597	0.461239
																					20.9068	0.512365
																					20.8978	0.42355
																					20.8427	0.546596
																					20.8365	0.540909
																					20.8251	0.462026
																					20.8143	0.528486
																					20.8098	0.482544
																					20.8001	0.43688
																					20.792	0.434991
																					20.755	0.40169
																					20.7217	0.389974
																					20.7081	0.444233
																					20.7027	0.36772
																					20.6676	0.529192
																					20.6636	0.433383
																					20.6568	0.50368
																					20.6143	0.421726
																					20.5626	0.425359
																					20.5485	0.551567
																					20.5409	0.46489
																					20.525	0.479732
																					20.5209	0.533426
																					20.5208	0.442022
																					20.4895	0.464003
																					20.4801	0.48862
																					20.48	0.501488
																					20.4637	0.435395
																					20.442	0.439446
																					20.4236	0.512972
																					20.3868	0.582258
																					20.3845	0.480748
																					20.3787	0.634035
																					20.3451	0.412129
																					20.3431	0.531477
																					20.3274	0.427018
																					20.3224	0.412789
																					20.3084	0.526629
																					20.2989	0.436929
																					20.2547	0.454102
																					20.2061	0.377215
																					20.1874	0.43156
																					20.1853	0.444588
																					20.1291	0.350837
																					20.0903	0.428166
																					20.0233	0.511581
																					20.017	0.380357
																					19.9837	0.495306
																					19.9825	0.477214
																					19.9808	0.397273
																					19.9762	0.515605
																					19.9751	0.429857
																					19.9746	0.500769
																					19.8997	0.52851
																					19.8819	0.457546
																					19.8163	0.600822
																					19.8158	0.502661
																					19.8067	0.47816
																					19.7986	0.55922
																					19.7599	0.387316
																					19.7398	0.463845
																					19.7337	0.44138
																					19.723	0.455581
																					19.6797	0.505237
																					19.657	0.394783
																					19.6536	0.447875
																					19.6341	0.465613
																					19.5882	0.414019
																					19.5776	0.485634
																					19.563	0.413
																					19.5319	0.626255
																					19.4888	0.582896
																					19.4661	0.46495
																					19.4617	0.390053
																					19.4539	0.539363
																					19.453	0.460045
																					19.4281	0.476348
																					19.4201	0.487332
																					19.404	0.559564
																					19.3754	0.551843
																					19.3309	0.427652
																					19.3158	0.472814
																					19.288	0.452398
																					19.2844	0.487497
																					19.2605	0.491071
																					19.255	0.473322
																					19.2445	0.508684
																					19.2311	0.444946
																					19.1805	0.462879
																					19.1454	0.471784
																					19.1167	0.459516
																					19.1085	0.528264
																					19.051	0.549894
																					18.9762	0.412575
																					18.9495	0.429306
																					18.9458	0.42305
																					18.9355	0.463588
																					18.932	0.483046
																					18.9289	0.454326
																					18.8686	0.446234
																					18.8438	0.453536
																					18.832	0.519893
																					18.8279	0.474936
																					18.8178	0.40564
																					18.7829	0.440555
																					18.7798	0.414767
																					18.761	0.452967
																					18.7533	0.494946
																					18.6829	0.541757
																					18.6777	0.393321
																					18.656	0.399312
																					18.6478	0.411674
																					18.6457	0.407234
																					18.6212	0.548988
																					18.6077	0.362791
																					18.566	0.418816
																					18.5183	0.504767
																					18.5175	0.485401
																					18.4995	0.447247
																					18.4854	0.460149
																					18.4456	0.500834
																					18.4276	0.390152
																					18.4202	0.476121
																					18.3789	0.586417
																					18.3069	0.458553
																					18.2787	0.366336
																					18.267	0.500901
																					18.2669	0.445117
																					18.2594	0.501441
																					18.2591	0.504039
																					18.2533	0.429631
																					18.2432	0.403907
																					18.2163	0.62925
																					18.2066	0.516136
																					18.1986	0.376467
																					18.1655	0.522456
																					18.1454	0.441204
																					18.1427	0.441014
																					18.1106	0.432944
																					18.0655	0.355874
																					18.0489	0.434394
																					18.0118	0.401407
																					18.0059	0.424404
																					17.9367	0.468722
																					17.9117	0.448848
																					17.9043	0.48759
																					17.897	0.556389
																					17.8553	0.462095
																					17.8241	0.417387
																					17.8137	0.514347
																					17.8025	0.413479
																					17.7786	0.385245
																					17.7263	0.403365
																					17.7017	0.511119
																					17.6937	0.363941
																					17.6047	0.353852
																					17.5631	0.491991
																					17.5475	0.4481
																					17.5448	0.490953
																					17.5141	0.534839
																					17.4878	0.440772
																					17.4826	0.530471
																					17.4769	0.531653
																					17.444	0.517236
																					17.4272	0.49955
																					17.3856	0.483273
																					17.3824	0.429627
																					17.3563	0.373968
																					17.3323	0.381513
																					17.3274	0.462167
																					17.287	0.431544
																					17.2779	0.448204
																					17.2608	0.499663
																					17.2512	0.485363
																					17.2217	0.414649
																					17.2046	0.494542
																					17.1903	0.446172
																					17.1255	0.445226
																					17.0193	0.399595
																					16.9737	0.504222
																					16.8894	0.382448
																					16.853	0.467716
																					16.8401	0.463917
																					16.7888	0.441798
																					16.6955	0.49455
																					16.6625	0.472042
																					16.5546	0.319776
																					16.5005	0.51986
																					16.4905	0.37197
																					16.484	0.381907
																					16.4727	0.473502
																					16.454	0.425637
																					16.4537	0.518906
																					16.4419	0.518509
																					16.3835	0.382665
																					16.3604	0.453691
																					16.3245	0.404575
																					16.3122	0.459155
																					16.304	0.390992
																					16.2623	0.361989
																					16.2471	0.455555
																					16.1802	0.485313
																					16.1484	0.400101
																					16.0733	0.49027
																					15.9654	0.446346
																					15.9553	0.329722
																					15.9199	0.487036
																					15.8822	0.489346
																					15.8083	0.509852
																					15.7945	0.394431
																					15.7161	0.555369
																					15.7149	0.391025
																					15.6643	0.547364
																					15.6608	0.452137
																					15.6151	0.406418
																					15.5945	0.494658
																					15.5746	0.481361
																					15.5394	0.339762
																					15.4784	0.50068
																					15.4685	0.481998
																					15.4682	0.42312
																					15.3705	0.435175
																					15.199	0.401792
																					15.1861	0.460734
																					15.1843	0.375831
																					15.182	0.398118
																					15.1503	0.464085
																					15.0837	0.561914
																					14.9715	0.374694
																					14.9498	0.45548
																					14.924	0.473096
																					14.9146	0.470196
																					14.8812	0.513256
																					14.6594	0.363025
																					14.6275	0.427082
																					14.5546	0.521559
																					14.3883	0.500282
																					14.3654	0.38921
																					14.2989	0.446067
																					14.1416	0.424573
																					14.0895	0.43208
																					14.0803	0.408105
																					13.994	0.425897
																					13.9412	0.439275
																					13.7897	0.432867
																					13.7164	0.437166
																					13.6799	0.448028
																					13.581	0.491972
																					13.4467	0.412158
																					13.3932	0.419227
																					13.3567	0.47819
																					13.2802	0.448572
																					13.2101	0.392057
																					13.1767	0.402845
																					12.9074	0.420207
																					12.7511	0.42835
																					12.6865	0.470333
																					12.3277	0.365612
																					12.2024	0.3597
																					12.1655	0.409364
																					12.1346	0.371525
																					11.8733	0.552287
																					11.8675	0.357237
																					11.7188	0.466077
																					11.4098	0.451572
																					11.1694	0.439986
																					11.0816	0.362743
																					10.9343	0.467151
																					10.6115	0.528761
																					10.4952	0.39321
																					10.4752	0.357041
																					10.47	0.373322
																					10.2128	0.382382
																					9.54647	0.409329
																					9.54633	0.47164
																					9.25393	0.393166
																					9.07856	0.437808
																					8.30158	0.522746
																					8.15	0.37495
																					6.8167	0.405684

## Sheet: S5B Fig
pntP1 FISH in wildtype Fig 4B
x-axis	indivisual foci
-20.5391	13.2975
-58.8236	13.3507
-54.7875	13.3507
20.8589	13.3507
22.9346	13.3507
23.5111	13.3507
42.0768	13.4039
58.9127	13.4039
61.9109	13.4039
75.4027	13.4039
76.6712	13.4039
88.318	13.4039
-36.3372	13.457
14.6319	13.457
18.4373	13.457
19.4751	13.457
20.167	13.457
20.8589	13.457
28.239	13.457
55.6839	13.457
65.1397	13.457
85.6658	13.457
89.5865	13.457
94.8909	13.457
-60.092	13.5102
-59.6308	13.5102
-45.5624	13.5102
-45.3317	13.5102
-43.4867	13.5102
-32.1859	13.5102
66.5235	13.5102
95.0062	13.5102
96.9666	13.5102
102.963	13.5102
103.194	13.5102
124.757	13.5102
-83.3856	13.5634
-76.2361	13.5634
-66.8956	13.5634
-65.5118	13.5634
-50.175	13.5634
-47.1768	13.5634
-46.9461	13.5634
-46.0236	13.5634
15.3238	13.5634
16.8229	13.5634
28.4697	13.5634
36.1957	13.5634
91.7774	13.5634
-60.438	13.6166
-47.7534	13.6166
17.8607	13.6166
31.6985	13.6166
52.9164	13.6166
54.6461	13.6166
93.2765	13.6166
-65.6271	13.6698
-56.7479	13.6698
-46.9461	13.6698
-43.2561	13.6698
-36.5678	13.6698
18.6679	13.6698
48.8804	13.6698
81.0532	13.6698
-61.4758	13.723
-45.1011	13.723
-42.9101	13.723
-42.9101	13.723
-41.8723	13.723
-41.1804	13.723
-38.8741	13.723
-34.0309	13.723
23.2805	13.723
57.0677	13.723
72.0586	13.723
119.338	13.723
143.669	13.723
-60.7839	13.7762
-58.247	13.7762
-47.638	13.7762
15.3238	13.7762
35.6192	13.7762
36.0804	13.7762
48.765	13.7762
54.3002	13.7762
59.374	13.7762
59.9506	13.7762
63.0641	13.7762
80.1306	13.7762
84.7432	13.7762
84.9739	13.7762
104.347	13.7762
-58.4776	13.8294
-54.4416	13.8294
-35.8759	13.8294
13.4788	13.8294
18.7832	13.8294
20.6283	13.8294
28.585	13.8294
31.2372	13.8294
65.601	13.8294
90.2783	13.8294
112.419	13.8294
114.725	13.8294
-57.5551	13.8826
-57.3245	13.8826
-55.7101	13.8826
-47.984	13.8826
-46.3696	13.8826
-43.2561	13.8826
-42.3336	13.8826
-34.9534	13.8826
9.21211	13.8826
13.0175	13.8826
13.4788	13.8826
19.3598	13.8826
20.3976	13.8826
23.1652	13.8826
28.9309	13.8826
36.3111	13.8826
68.1379	13.8826
71.3667	13.8826
71.7127	13.8826
71.828	13.8826
79.9	13.8826
81.8604	13.8826
84.7432	13.8826
100.887	13.8826
-55.1335	13.9358
-52.9425	13.9358
8.28959	13.9358
16.4769	13.9358
19.4751	13.9358
28.4697	13.9358
49.4569	13.9358
66.5235	13.9358
70.4442	13.9358
83.0135	13.9358
111.612	13.9358
130.177	13.9358
-54.3263	13.9889
-53.865	13.9889
-53.4038	13.9889
-44.6399	13.9889
-44.6399	13.9889
-41.6417	13.9889
14.4013	13.9889
17.3995	13.9889
19.5904	13.9889
21.6661	13.9889
23.2805	13.9889
24.549	13.9889
30.5453	13.9889
48.0732	13.9889
54.4155	13.9889
55.2227	13.9889
58.2209	13.9889
58.7974	13.9889
60.0659	13.9889
61.1037	13.9889
74.1343	13.9889
85.2045	13.9889
89.5865	13.9889
90.509	13.9889
90.509	13.9889
-62.8596	14.0421
-56.6326	14.0421
-46.2543	14.0421
11.8643	14.0421
14.9778	14.0421
17.1688	14.0421
17.1688	14.0421
24.4336	14.0421
44.4984	14.0421
46.3434	14.0421
49.6876	14.0421
59.6046	14.0421
77.3631	14.0421
85.4351	14.0421
100.195	14.0421
113.572	14.0421
-56.9785	14.0953
-44.4092	14.0953
-39.566	14.0953
-35.8759	14.0953
18.0913	14.0953
19.0139	14.0953
58.4515	14.0953
58.6821	14.0953
65.3704	14.0953
78.7469	14.0953
80.8225	14.0953
89.1252	14.0953
89.4711	14.0953
104.116	14.0953
110.92	14.0953
147.936	14.0953
-50.4056	14.1485
-44.8705	14.1485
-42.6795	14.1485
-34.7228	14.1485
17.1688	14.1485
19.9364	14.1485
38.3867	14.1485
57.2983	14.1485
64.4478	14.1485
91.8927	14.1485
95.5828	14.1485
109.19	14.1485
-57.3245	14.2017
-50.6362	14.2017
-43.3714	14.2017
19.7057	14.2017
22.2427	14.2017
23.5111	14.2017
37.8102	14.2017
57.2983	14.2017
65.0244	14.2017
67.446	14.2017
86.127	14.2017
88.6639	14.2017
97.4279	14.2017
97.8891	14.2017
116.57	14.2017
120.491	14.2017
-55.2488	14.2549
-50.6362	14.2549
-46.6002	14.2549
-37.4903	14.2549
-36.1066	14.2549
-33.9156	14.2549
5.52204	14.2549
55.7992	14.2549
61.3344	14.2549
61.7956	14.2549
64.5632	14.2549
65.601	14.2549
82.3216	14.2549
84.0513	14.2549
-52.02	14.3081
-45.3317	14.3081
14.8625	14.3081
15.785	14.3081
16.0157	14.3081
21.5508	14.3081
24.3183	14.3081
36.0804	14.3081
53.7236	14.3081
54.6461	14.3081
67.9073	14.3081
82.7829	14.3081
83.3595	14.3081
84.9739	14.3081
111.035	14.3081
118.876	14.3081
-63.7821	14.3613
-46.9461	14.3613
-41.0651	14.3613
4.59952	14.3613
15.4391	14.3613
19.8211	14.3613
22.2427	14.3613
25.9327	14.3613
30.3147	14.3613
34.466	14.3613
38.1561	14.3613
49.4569	14.3613
64.2172	14.3613
69.983	14.3613
83.5901	14.3613
93.5072	14.3613
112.419	14.3613
-52.4813	14.4145
12.3256	14.4145
14.0553	14.4145
16.2463	14.4145
16.2463	14.4145
18.7832	14.4145
19.4751	14.4145
22.5886	14.4145
26.7399	14.4145
65.7163	14.4145
66.5235	14.4145
89.3558	14.4145
93.1612	14.4145
114.148	14.4145
125.449	14.4145
2.29323	14.4677
11.8643	14.4677
16.2463	14.4677
19.9364	14.4677
20.6283	14.4677
21.0895	14.4677
23.8571	14.4677
33.7741	14.4677
119.568	14.4677
129.255	14.4677
137.096	14.4677
-54.3263	14.5208
-51.7894	14.5208
-46.8308	14.5208
-34.0309	14.5208
12.2103	14.5208
16.9382	14.5208
17.8607	14.5208
17.8607	14.5208
26.9706	14.5208
40.8083	14.5208
42.3074	14.5208
53.147	14.5208
103.424	14.5208
113.803	14.5208
-45.4471	14.574
16.7076	14.574
19.9364	14.574
26.6246	14.574
28.7003	14.574
39.0786	14.574
44.6137	14.574
78.9775	14.574
86.8189	14.574
103.77	14.574
119.107	14.574
121.413	14.574
-49.3678	14.6272
-47.5227	14.6272
-47.1768	14.6272
12.5562	14.6272
24.8949	14.6272
30.5453	14.6272
36.4264	14.6272
44.1525	14.6272
47.3813	14.6272
47.9578	14.6272
77.8244	14.6272
126.487	14.6272
-47.2921	14.6804
-36.3372	14.6804
-21.3463	14.6804
11.5184	14.6804
29.1616	14.6804
32.1597	14.6804
36.7723	14.6804
52.2245	14.6804
53.147	14.6804
54.0695	14.6804
63.0641	14.6804
70.5595	14.6804
93.8531	14.6804
102.732	14.6804
108.267	14.6804
-51.7894	14.7336
-46.2543	14.7336
-46.1389	14.7336
-45.793	14.7336
-37.2597	14.7336
-36.7985	14.7336
9.55805	14.7336
17.976	14.7336
18.0913	14.7336
20.167	14.7336
20.167	14.7336
21.0895	14.7336
24.0877	14.7336
25.7021	14.7336
27.6625	14.7336
48.1885	14.7336
70.3289	14.7336
72.4046	14.7336
77.0171	14.7336
78.9775	14.7336
95.1216	14.7336
-61.4758	14.7868
-60.7839	14.7868
-46.1389	14.7868
-24.1138	14.7868
9.09679	14.7868
13.3634	14.7868
15.6697	14.7868
15.9004	14.7868
19.7057	14.7868
28.4697	14.7868
33.0823	14.7868
37.2336	14.7868
37.9255	14.7868
44.2678	14.7868
45.1903	14.7868
56.6064	14.7868
60.5271	14.7868
99.2729	14.7868
102.502	14.7868
125.334	14.7868
-53.865	14.84
-50.4056	14.84
-39.3354	14.84
-35.4147	14.84
-34.7228	14.84
15.3238	14.84
18.322	14.84
19.2445	14.84
20.3976	14.84
25.0102	14.84
59.4893	14.84
86.8189	14.84
100.887	14.84
114.033	14.84
-63.0902	14.8932
13.7094	14.8932
25.9327	14.8932
68.1379	14.8932
79.4388	14.8932
81.9757	14.8932
85.0892	14.8932
104.462	14.8932
108.037	14.8932
113.572	14.8932
-48.5606	14.9464
14.8625	14.9464
20.167	14.9464
20.6283	14.9464
33.3129	14.9464
57.4137	14.9464
100.657	14.9464
109.651	14.9464
110.804	14.9464
123.835	14.9464
-58.9389	14.9996
-53.4038	14.9996
-52.5966	14.9996
14.5166	14.9996
14.5166	14.9996
18.0913	14.9996
75.864	14.9996
93.3918	14.9996
99.1576	14.9996
-65.1659	15.0527
-52.4813	15.0527
-48.0993	15.0527
-47.4074	15.0527
-46.4849	15.0527
-45.1011	15.0527
-43.948	15.0527
-34.7228	15.0527
20.8589	15.0527
21.6661	15.0527
22.2427	15.0527
25.4715	15.0527
26.394	15.0527
33.7741	15.0527
40.2318	15.0527
53.6083	15.0527
-60.5533	15.1059
-50.6362	15.1059
-38.2975	15.1059
-38.1822	15.1059
13.4788	15.1059
13.7094	15.1059
13.8247	15.1059
27.5471	15.1059
28.239	15.1059
35.8498	15.1059
37.6948	15.1059
60.5271	15.1059
71.3667	15.1059
84.282	15.1059
85.4351	15.1059
96.1594	15.1059
-48.0993	15.1591
-46.9461	15.1591
6.44456	15.1591
10.3653	15.1591
13.0175	15.1591
17.1688	15.1591
22.4733	15.1591
66.0623	15.1591
80.5919	15.1591
103.655	15.1591
-53.865	15.2123
-51.0975	15.2123
-47.8687	15.2123
-43.7173	15.2123
-11.7752	15.2123
8.4049	15.2123
13.94	15.2123
14.9778	15.2123
45.6516	15.2123
53.2623	15.2123
58.2209	15.2123
79.7847	15.2123
80.1306	15.2123
121.875	15.2123
-4.1644	15.2655
10.5959	15.2655
17.976	15.2655
19.2445	15.2655
24.0877	15.2655
29.8534	15.2655
49.9182	15.2655
52.2245	15.2655
58.2209	15.2655
58.3362	15.2655
58.5668	15.2655
72.2892	15.2655
112.188	15.2655
-56.2866	15.3187
-34.9534	15.3187
48.765	15.3187
48.8804	15.3187
69.5217	15.3187
71.0208	15.3187
76.2099	15.3187
78.055	15.3187
127.756	15.3187
-60.7839	15.3719
-56.8632	15.3719
12.095	15.3719
13.94	15.3719
17.976	15.3719
24.203	15.3719
27.4318	15.3719
28.239	15.3719
42.0768	15.3719
56.4911	15.3719
62.6028	15.3719
79.9	15.3719
80.5919	15.3719
118.53	15.3719
-69.0866	15.4251
18.8985	15.4251
32.9669	15.4251
65.3704	15.4251
74.8262	15.4251
-61.3605	15.4783
-61.0145	15.4783
-55.5948	15.4783
-49.4831	15.4783
-40.4885	15.4783
-34.7228	15.4783
18.0913	15.4783
19.2445	15.4783
22.4733	15.4783
42.4227	15.4783
71.1361	15.4783
77.5937	15.4783
79.0928	15.4783
130.869	15.4783
-36.5678	15.5315
-35.4147	15.5315
22.012	15.5315
43.2299	15.5315
57.6443	15.5315
70.2136	15.5315
74.2496	15.5315
75.2874	15.5315
-56.1713	15.5846
-46.0236	15.5846
-36.6831	15.5846
19.9364	15.5846
25.2409	15.5846
28.3543	15.5846
63.41	15.5846
73.7883	15.5846
85.6658	15.5846
-57.0938	15.6378
-47.1768	15.6378
-39.912	15.6378
9.32742	15.6378
18.0913	15.6378
22.7039	15.6378
34.812	15.6378
35.0426	15.6378
37.2336	15.6378
39.3092	15.6378
40.3471	15.6378
40.5777	15.6378
53.0317	15.6378
60.2965	15.6378
71.7127	15.6378
84.8585	15.6378
87.2802	15.6378
120.03	15.6378
135.828	15.6378
25.4715	15.691
38.1561	15.691
47.4966	15.691
91.8927	15.691
138.019	15.691
12.7869	15.7442
24.0877	15.7442
35.7345	15.7442
52.2245	15.7442
110.112	15.7442
16.5922	15.7974
19.2445	15.7974
20.8589	15.7974
22.358	15.7974
33.5435	15.7974
45.5362	15.7974
55.6839	15.7974
56.8371	15.7974
57.7596	15.7974
73.673	15.7974
83.7054	15.7974
105.385	15.7974
10.9418	15.8506
14.8625	15.8506
48.1885	15.8506
48.9957	15.8506
67.6767	15.8506
70.5595	15.8506
87.5108	15.8506
103.194	15.8506
104.808	15.8506
-46.2543	15.9038
-36.1066	15.9038
-35.7606	15.9038
45.075	15.9038
80.1306	15.9038
6.44456	15.957
16.9382	15.957
19.3598	15.957
24.549	15.957
26.0481	15.957
28.9309	15.957
35.5039	15.957
48.3038	15.957
69.2911	15.957
75.6334	15.957
122.336	15.957
15.2085	16.0102
19.2445	16.0102
64.6785	16.0102
81.7451	16.0102
-33.8003	16.0634
13.94	16.0634
24.0877	16.0634
25.7021	16.0634
39.5399	16.0634
53.6083	16.0634
75.7487	16.0634
110.804	16.0634
117.493	16.0634
-61.2452	16.1165
24.0877	16.1165
53.2623	16.1165
11.6337	16.1697
22.4733	16.1697
25.0102	16.1697
33.0823	16.1697
-46.2543	16.2229
17.0535	16.2229
19.5904	16.2229
41.5002	16.2229
57.6443	16.2229
123.258	16.2229
25.3562	16.2761
78.9775	16.2761
11.8643	16.3293
17.1688	16.3293
22.9346	16.3293
39.8858	16.3293
114.956	16.3293
20.6283	16.3825
25.0102	16.3825
54.7614	16.3825
122.221	16.3825
19.2445	16.4357
25.7021	16.4357
-56.402	16.4889
27.3165	16.4889
38.848	16.4889
70.2136	16.4889
105.731	16.4889
-51.6741	16.5421
1.94728	16.5421
52.3398	16.5421
58.2209	16.5421
65.1397	16.5421
72.7505	16.5421
128.793	16.5421
-83.9622	16.5953
-34.7228	16.5953
25.5868	16.5953
27.4318	16.5953
63.756	16.5953
79.5541	16.5953
107.576	16.5953
-53.865	16.6484
17.3995	16.6484
31.9291	16.6484
99.0423	16.6484
17.8607	16.7016
25.1255	16.7016
45.7669	16.7016
108.844	16.7016
114.033	16.7016
-47.8687	16.7548
7.25176	16.7548
90.163	16.7548
103.885	16.7548
-44.4092	16.808
18.7832	16.808
32.3904	16.808
25.2409	16.8612
49.4569	16.8612
73.9037	16.8612
105.039	16.8612
23.0499	16.9144
23.8571	16.9144
37.0029	16.9144
51.0713	16.9144
55.1074	16.9144
80.1306	16.9144
90.2783	16.9144
118.53	16.9144
120.03	16.9144
129.485	16.9144
130.754	16.9144
7.94365	16.9676
19.7057	16.9676
21.5508	16.9676
35.9651	16.9676
38.3867	16.9676
46.4588	16.9676
65.7163	16.9676
32.0444	17.0208
99.9648	17.0208
50.3795	17.074
69.5217	17.074
78.5162	17.074
19.4751	17.1272
31.8138	17.1272
33.1976	17.1272
35.9651	17.1272
111.727	17.1272
14.4013	17.1803
48.9957	17.1803
57.529	17.1803
66.4082	17.1803
88.6639	17.1803
125.795	17.1803
24.7796	17.2335
27.5471	17.2335
45.5362	17.2335
102.04	17.2335
105.5	17.2335
42.9993	17.2867
66.6388	17.2867
78.1703	17.2867
135.366	17.2867
28.1237	17.3399
50.1488	17.3399
58.1055	17.3399
128.563	17.3399
-55.9407	17.3931
10.0193	17.3931
25.9327	17.3931
-49.7137	17.4463
45.3056	17.4463
26.5093	17.4995
47.6119	17.4995
122.797	17.4995
18.5526	17.5527
23.1652	17.5527
42.6534	17.5527
76.0946	17.5527
120.26	17.5527
130.408	17.5527
28.7003	17.6059
40.1164	17.6059
45.5362	17.6059
75.864	17.6059
119.799	17.6059
98.4657	17.6591
38.3867	17.7122
68.5992	17.7122
104.347	17.7122
108.152	17.7122
33.5435	17.7654
57.183	17.7654
17.6301	17.8718
23.6264	17.8718
25.3562	17.925
-70.8163	17.9782
69.2911	17.9782
75.4027	17.9782
31.8138	18.0314
96.0441	18.0314
16.9382	18.0846
119.914	18.0846
65.4857	18.191
12.5562	18.2441
38.848	18.2441
59.6046	18.2441
67.3307	18.2441
81.3991	18.2441
62.1416	18.2973
67.9073	18.2973
87.2802	18.2973
52.2245	18.4037
66.2929	18.4037
36.3111	18.4569
43.9218	18.4569
54.8767	18.4569
39.1939	18.5101
102.963	18.5101
14.286	18.5633
25.3562	18.5633
17.8607	18.6165
20.7436	18.6165
54.1848	18.6165
97.4279	18.6165
56.1452	18.7229
58.6821	18.7229
107.23	18.7229
19.9364	18.776
57.9902	18.776
122.566	18.776
18.5526	18.8292
64.4478	18.8292
23.2805	18.8824
71.0208	18.8824
38.2714	18.9356
28.7003	18.9888
30.8913	18.9888
59.9506	18.9888
24.3183	19.042
30.6606	19.042
15.0932	19.0952
111.727	19.0952
116.455	19.0952
110.343	19.1484
20.167	19.2016
45.3056	19.2016
73.0965	19.2016
20.8589	19.2548
51.0713	19.2548
22.012	19.4143
71.828	19.4143
76.6712	19.4143
30.0841	19.4675
22.4733	19.5739
45.4209	19.5739
140.325	19.5739
31.1219	19.6271
45.4209	19.6271
72.2892	19.8398
114.725	19.8398
48.3038	19.893
78.7469	19.893
47.0353	19.9462
78.9775	19.9462
16.5922	19.9994
82.1679	19.9994
86.5883	20.0526
28.9309	20.1058
48.9957	20.1058
61.4497	20.159
109.075	20.2122
111.035	20.2122
-42.987	20.2122
80.9378	20.2122
30.6606	20.2654
126.833	20.2654
82.8982	20.3185
-59.8998	20.3185
-49.4446	20.3185
17.8223	20.3185
105.692	20.3185
-58.5929	20.3717
-48.5221	20.3717
-44.9089	20.3717
16.4769	20.4249
62.4875	20.4249
86.3576	20.4249
-60.2073	20.4249
-48.599	20.4249
130.831	20.4249
29.5075	20.4781
63.9866	20.5313
-78.7346	20.5313
23.588	20.5313
119.684	20.6377
-41.2189	20.6377
109.69	20.6377
-40.527	20.6909
70.5595	20.6909
37.4642	20.7441
18.4373	20.7441
-62.5136	20.7973
-43.9095	20.7973
22.5117	20.7973
55.953	20.7973
74.0958	20.7973
-45.6777	20.8504
108.152	20.8504
11.8643	20.9036
-46.0621	20.9036
41.5771	20.9036
73.0196	20.9036
75.9409	20.9036
91.6621	21.01
-48.9065	21.01
21.6661	21.01
65.8701	21.01
111.496	21.0632
-60.8992	21.0632
-59.7461	21.0632
-44.832	21.0632
32.9669	21.0632
92.4693	21.0632
-55.3641	21.1164
64.1019	21.1164
82.3985	21.1164
128.678	21.1696
11.5184	21.1696
-53.3653	21.2228
-47.2152	21.2228
20.5898	21.2228
23.8186	21.2228
-60.1305	21.276
-56.2866	21.276
-46.1389	21.276
-38.2207	21.276
-33.9925	21.276
51.1867	21.3292
129.947	21.3292
-53.4422	21.3292
-35.1456	21.3292
15.6697	21.3292
24.0493	21.3292
23.1652	21.3823
-45.2933	21.3823
-34.3	21.3823
19.3598	21.3823
53.6467	21.3823
73.8652	21.3823
10.9034	21.4355
15.9004	21.4355
17.7454	21.4355
-54.9029	21.4887
-44.832	21.4887
99.4651	21.4887
17.5148	21.5419
118.3	21.5419
24.3568	21.5951
50.6485	21.5951
90.4705	21.5951
45.3056	21.6483
18.7448	21.6483
71.0208	21.6483
71.9433	21.6483
84.7048	21.6483
104.462	21.6483
-59.5155	21.7015
-48.2146	21.7015
14.5166	21.7015
32.3904	21.7547
55.6455	21.7547
130.638	21.8079
27.2781	21.8079
28.2775	21.8079
67.8689	21.8079
122.605	21.8079
-45.0627	21.8611
37.6948	21.9142
-44.4477	21.9142
21.9736	21.9142
22.8192	21.9142
21.7814	21.9674
-40.0657	21.9674
11.9028	21.9674
21.8198	21.9674
31.5832	21.9674
72.0971	21.9674
115.148	21.9674
-41.9876	22.0206
148.359	22.0206
-46.6771	22.0738
69.0989	22.0738
42.4227	22.127
58.1055	22.127
72.7889	22.127
-66.2806	22.1802
-60.7455	22.1802
-58.2086	22.1802
13.1328	22.1802
19.6673	22.1802
30.43	22.1802
50.341	22.1802
76.4021	22.1802
91.4699	22.1802
-47.5996	22.2334
15.6697	22.2334
22.6655	22.2334
-48.6759	22.2866
35.427	22.2866
79.9385	22.2866
-26.6508	22.3398
15.6697	22.3398
24.203	22.3398
99.3113	22.3398
-52.5197	22.393
19.206	22.393
21.743	22.393
52.0323	22.393
52.1861	22.393
85.0892	22.393
-44.2939	22.4461
21.6661	22.4461
30.9681	22.4461
-43.2945	22.4993
46.4972	22.4993
-39.5276	22.5525
11.4415	22.5525
15.2085	22.5525
26.5862	22.5525
28.4312	22.5525
99.542	22.5525
-52.5966	22.6057
-45.2933	22.6057
20.0517	22.6057
-49.9059	22.6589
38.3483	22.6589
80.1691	22.6589
114.302	22.6589
24.5874	22.7121
86.3192	22.7121
-56.2866	22.7653
-46.8308	22.7653
72.0202	22.7653
95.0831	22.7653
-64.6662	22.8185
-44.9089	22.8185
33.7357	22.8185
113.918	22.8185
30.2763	22.9249
30.7375	22.9249
135.482	22.978
-35.2994	22.978
32.0444	22.978
94.199	23.0312
109.421	23.0312
17.7454	23.0312
113.303	23.0312
125.526	23.0312
-44.7552	23.0844
16.5922	23.0844
61.2575	23.0844
79.4772	23.0844
94.0068	23.0844
105.615	23.0844
-45.4471	23.1376
60.0275	23.1376
70.4058	23.1376
97.2357	23.1376
116.57	23.1908
16.2847	23.1908
60.1043	23.1908
-46.6002	23.244
76.4021	23.244
88.4717	23.2972
50.7254	23.3504
73.7115	23.3504
108.306	23.3504
109.69	23.3504
-84.1159	23.4036
-49.3678	23.4036
-41.2957	23.4568
19.0523	23.4568
41.8077	23.4568
54.0311	23.4568
-39.1432	23.5099
10.2115	23.5099
27.355	23.5099
75.9409	23.5631
40.693	23.6163
67.177	23.6163
90.3168	23.6163
-47.0615	23.6695
28.7387	23.6695
13.3634	23.7759
37.0414	23.7759
76.7865	23.8291
45.6516	23.8823
52.8011	23.9355
58.1055	23.9355
26.8168	24.0418
25.2024	24.095
48.0347	24.1482
-62.4368	24.2014
17.5148	24.2546
55.2611	24.2546
121.913	24.2546
127.909	24.2546
11.9797	24.3078
17.7454	24.3078
21.5892	24.3078
4.90703	24.361
79.4772	24.361
88.7792	24.361
19.5136	24.4142
29.6612	24.4674
29.4306	24.5206
18.6679	24.5737
68.7145	24.5737
75.3259	24.5737
122.297	24.5737
114.072	24.6269
22.5117	24.6801
41.8077	24.6801
73.4808	24.6801
19.7442	24.7333
32.3519	24.7333
89.1636	24.7333
19.8211	24.7865
56.4143	24.7865
113.841	24.7865
122.989	24.7865
7.44395	24.8397
70.4827	24.8397
89.548	24.8397
133.675	24.8397
19.4367	24.8929
39.0402	24.8929
40.6546	24.8929
57.798	24.8929
88.4717	24.8929
85.5504	24.9993
-35.3762	25.0525
93.5456	25.0525
125.834	25.0525
28.4312	25.1056
103.309	25.1056
108.229	25.1056
16.5154	25.1588
69.5601	25.1588
40.3471	25.212
48.0347	25.212
85.4736	25.212
23.8955	25.2652
45.9591	25.3184
131.984	25.3184
30.3531	25.3716
12.1334	25.4248
122.067	25.4248
86.1654	25.478
44.6522	25.5312
52.8779	25.5312
65.8701	25.5312
114.379	25.5312
48.496	25.5844
23.8955	25.6375
35.6576	25.6375
43.4221	25.6375
43.2684	25.6907
58.7206	25.6907
120.529	25.7439
64.8707	25.7971
111.996	25.7971
-34.3768	25.8503
47.4966	25.8503
6.36768	25.9035
12.9791	25.9035
61.8725	25.9035
81.2454	25.9035
114.763	25.9035
-39.9888	25.9567
14.901	25.9567
79.3234	25.9567
81.2454	26.0099
17.1304	26.0631
17.2073	26.0631
63.7175	26.0631
90.9318	26.0631
38.1945	26.1162
-20.616	26.1694
78.0165	26.1694
91.1624	26.1694
52.7242	26.2226
54.7999	26.2758
134.136	26.2758
43.6528	26.329
116.993	26.329
27.355	26.3822
90.2399	26.3822
109.613	26.4354
80.3228	26.4886
29.5844	26.5418
40.1933	26.5418
19.8211	26.6481
29.7381	26.7013
65.6394	26.7545
42.9609	26.8077
56.4143	26.8077
77.7859	26.8077
64.9475	27.0737
134.059	27.0737
-39.2777	27.0737
42.9609	27.1269
50.1873	27.18
81.3991	27.2332
23.3574	27.2864
62.4106	27.2864
-55.5371	27.2864
82.3216	27.2864
27.355	27.3928
104.308	27.3928
48.496	27.4992
126.679	27.4992
85.3198	27.5524
-53.9227	27.5524
20.1093	27.6056
70.1559	27.6056
65.8701	27.6588
88.933	27.6588
-65.1274	27.7119
19.6673	27.8183
28.2006	27.8715
112.15	27.8715
-45.1011	27.8715
51.7056	27.8715
26.1249	27.9247
76.479	27.9247
20.4361	27.9779
16.5922	27.9779
52.4936	28.0311
70.1751	28.0311
105.077	28.0311
91.6237	28.0843
35.427	28.1375
-45.4471	28.1375
59.1434	28.1375
73.7115	28.1907
143.438	28.1907
80.3613	28.1907
66.9463	28.2438
83.3979	28.2438
83.3979	28.2438
94.7756	28.2438
-51.847	28.2438
70.1751	28.297
122.067	28.297
-57.8434	28.297
44.8059	28.3502
31.7369	28.4034
64.7169	28.4034
125.603	28.4034
31.8907	28.4566
32.9669	28.5098
78.7853	28.5098
20.5898	28.6162
90.163	28.6694
-60.9569	28.6694
-34.8958	28.6694
126.141	28.7757
-40.6615	28.8289
23.2805	28.8289
87.4723	28.8821
79.1505	28.8821
-66.9725	28.9353
35.2732	28.9353
67.4845	28.9353
50.8023	28.9885
72.9427	28.9885
14.2283	28.9885
48.5921	28.9885
75.5565	29.0417
93.0843	29.0417
19.1292	29.0949
83.4171	29.0949
-57.0362	29.2013
49.6876	29.2013
59.3356	29.2545
22.8769	29.2545
34.197	29.3076
-78.3117	29.3076
-41.8723	29.3076
25.433	29.3608
38.6558	29.3608
-43.4867	29.3608
44.4215	29.414
57.1061	29.414
25.0102	29.414
96.6206	29.414
142.593	29.4672
101.387	29.5204
91.0279	29.5204
27.8162	29.5736
36.5033	29.5736
18.6103	29.5736
-48.9065	29.6268
13.0752	29.6268
74.7877	29.68
85.6273	29.68
-42.1029	29.68
-34.7804	29.68
36.3111	29.7332
-54.2686	29.7864
76.9018	29.7864
-42.3336	29.8395
20.9165	29.8395
50.4948	29.8395
56.8947	29.8395
81.6874	29.8395
92.0081	29.8395
41.1543	29.8927
4.90703	29.9459
69.2334	29.9459
-59.9191	29.9991
17.2841	29.9991
21.5508	29.9991
46.5741	30.0523
71.0977	30.0523
26.5093	30.0523
55.4149	30.1055
99.1576	30.1055
11.6337	30.1055
-60.0344	30.3714
44.8059	30.4778
19.1292	30.4778
100.599	30.531
26.3363	30.6374
27.3165	30.6374
117.954	30.6374
63.2947	30.6906
26.8553	30.797
101.118	30.797
63.9482	30.9033
-42.4489	30.9033
47.3813	30.9033
12.0565	30.9565
-53.8074	31.0629
17.2841	31.0629
14.3436	31.1161
62.3145	31.1161
63.5253	31.1161
91.4891	31.1161
34.2354	31.1693
138.441	31.2757
11.8067	31.2757
38.4444	31.3289
40.1164	31.3289
18.2835	31.4352
14.113	31.4352
106.538	31.4352
67.4845	31.4884
55.4533	31.4884
24.0877	31.5416
89.1252	31.5416
43.4606	31.5948
93.4495	31.5948
143.15	31.648
34.2931	31.7012
99.4459	31.7544
24.4336	31.8608
27.3165	31.914
96.2747	31.914
54.4155	32.0203
40.8852	32.0735
43.499	32.0735
134.29	32.0735
120.837	32.0735
54.992	32.1267
110.112	32.2331
40.6546	32.2863
60.0659	32.2863
70.6748	32.2863
51.302	32.3927
78.8622	32.3927
68.2532	32.4458
21.7814	32.499
109.843	32.6054
71.7896	32.6586
62.5452	32.6586
110.92	32.6586
19.994	32.7118
127.064	32.7118
-70.4703	32.765
129.139	32.8182
-70.2397	32.9777
63.8713	32.9777
71.1361	32.9777
86.1847	32.9777
41.9615	33.1373
144.822	33.1373
35.9075	33.1905
84.1667	33.1905
111.323	33.1905
91.0855	33.2437
103.194	33.2969
34.3507	33.3501
34.5237	33.4033
88.8946	33.616
-15.1193	33.6692
59.4893	33.6692
23.3958	33.7224
72.0586	33.7224
82.2063	33.7224
101.579	33.8288
31.4678	33.882
57.8749	33.882
61.9109	33.9352
74.8262	33.9884
82.4754	34.0415
31.6985	34.0415
72.001	34.0415
93.5072	34.0415
-58.3162	34.0415
29.3922	34.0947
8.4049	34.1479
51.2443	34.2543
144.015	34.4139
96.736	34.4671
42.7687	34.5734
122.221	34.5734
17.2265	34.6266
23.7418	34.6266
122.336	34.733
91.2585	34.8394
16.8805	34.8926
65.7163	34.8926
81.2838	34.9458
-60.438	34.9458
45.8822	34.999
54.3002	34.999
78.5162	35.0522
-58.6391	35.0522
19.8211	35.1053
28.6426	35.2117
33.8895	35.2117
14.8625	35.3181
135.539	35.3713
21.3202	35.4245
-53.8881	35.4245
101.118	35.4777
118.761	35.4777
125.565	35.5309
20.2362	35.6372
64.1019	35.6904
-47.6611	35.6904
-42.4028	35.7436
109.536	35.7968
-84.7117	35.85
42.3074	35.85
79.9577	35.9032
-51.7202	35.9032
33.3129	36.0628
39.3092	36.0628
75.6334	36.1691
29.0462	36.2223
48.6497	36.2755
123.258	36.2755
-56.3328	36.2755
16.0387	36.2755
79.3696	36.3287
72.2892	36.4351
13.8247	36.4351
40.7507	36.4883
52.2245	36.4883
47.9002	36.5415
82.4139	36.5415
79.4388	36.5947
22.531	36.6479
90.6819	36.6479
20.8589	36.7542
59.3048	36.8606
80.3382	36.8606
12.9022	36.9138
18.0222	36.967
55.5686	37.0734
70.9055	37.1266
-33.9617	37.1798
25.7021	37.3393
18.1144	37.3393
50.0796	37.3393
103.77	37.4457
132.08	37.4457
-56.9785	37.4457
13.8247	37.6585
73.65	37.6585
69.5217	37.7117
26.3363	37.7648
33.6588	37.7648
47.3813	37.7648
103.885	37.7648
-41.2496	37.818
-44.2478	37.8712
-36.1296	37.9244
22.9922	37.9776
94.545	37.9776
48.1423	37.9776
49.1571	38.0308
91.4315	38.084
20.0978	38.1904
45.8822	38.2436
78.2856	38.2967
43.9795	38.3499
87.3955	38.3499
18.8985	38.3499
58.659	38.3499
-59.7922	38.4031
20.0978	38.4031
22.4733	38.4563
31.8138	38.5095
30.1533	38.5627
31.1796	38.6691
123.835	38.7223
27.2935	38.7223
35.6768	38.8286
65.0244	38.8286
14.2398	38.8818
90.2783	38.9882
36.5417	39.0946
53.6083	39.0946
91.27	39.0946
32.1597	39.1478
75.5757	39.2542
116.363	39.2542
4.25358	39.3605
-27.3427	39.4137
73.7883	39.4137
22.0697	39.4669
49.3877	39.6265
80.8456	39.6797
135.09	39.6797
70.3289	39.7329
65.9931	39.7329
29.5075	39.7861
70.6748	39.7861
16.131	39.8392
79.6694	39.8924
49.2263	39.9456
79.9	40.052
75.2182	40.052
111.496	40.1052
54.7845	40.2648
45.3056	40.3711
43.2991	40.4243
19.6827	40.5307
58.5091	40.6371
96.1594	40.6371
107.345	40.6371
43.9218	40.6903
81.7451	40.7435
108.06	40.7967
101.637	40.8499
52.063	40.8499
95.8134	40.903
57.2291	40.903
32.9208	40.9562
70.2136	41.0094
82.0449	41.0626
89.0099	41.0626
19.4059	41.169
68.9912	41.2222
111.427	41.2222
111.658	41.2222
71.828	41.3286
63.756	41.3818
74.1343	41.4349
65.9931	41.5413
31.0066	41.6477
50.0335	41.6477
14.2398	41.6477
107.183	41.6477
120.237	41.8073
30.3839	41.9137
23.2228	42.02
30.3839	42.1264
78.4009	42.1796
115.475	42.2328
21.0203	42.286
80.7995	42.286
43.4606	42.3392
-56.402	42.5519
23.6264	42.5519
-52.4813	42.6051
112.419	42.6051
25.31	42.6051
6.95194	42.6583
25.0333	42.6583
70.0983	42.6583
112.626	42.7647
100.195	42.9243
15.9926	42.9243
21.7583	42.9243
88.1335	42.9243
55.2457	42.9775
30.1071	43.0306
101.049	43.0306
26.0019	43.137
35.5039	43.137
23.6034	43.1902
45.9975	43.3498
66.0623	43.4562
13.8708	43.7753
95.6059	43.7753
36.8415	43.8285
31.7677	43.9881
131.261	43.9881
49.3877	44.0944
8.86616	44.3072
19.206	44.3072
40.9236	44.4136
24.0646	44.4136
29.2307	44.52
32.3327	44.5732
41.5463	44.6263
83.6593	44.6263
27.2473	44.7327
77.0556	44.8391
18.8985	44.8391
38.1792	44.8391
-47.984	44.8923
-56.4788	44.9455
52.4321	44.9987
63.6868	45.3178
39.0786	45.7433
57.4521	45.7965
20.2823	45.7965
81.3991	46.0093
131.676	46.2752
54.4616	46.3816
24.8565	46.4348
23.1267	46.488
47.4966	46.488
21.8583	46.5412
15.762	46.5944
26.8168	46.7007
23.6495	46.7539
-60.2073	46.8071
-73.3917	46.8603
136.935	46.8603
76.0485	47.1263
26.0481	47.2326
10.2499	47.339
35.4116	47.4986
75.0799	47.605
22.8577	47.7645
39.7013	47.7645
31.9983	48.0837
74.3265	48.1369
98.6963	48.1369
44.4523	48.1901
46.0667	48.2964
76.6328	48.4028
44.4062	48.9347
42.9301	49.0411
68.7145	49.0411
75.5872	49.0411
134.951	49.2539
14.5166	49.3602
23.4343	49.4134
-42.4159	49.4666
73.4193	49.6794
43.6912	49.8921
9.36586	50.2645
-59.6143	50.2645
25.5099	50.5836
79.7078	50.5836
21.8967	50.7964
27.3857	50.7964
-53.3214	50.8496
18.7338	50.9028
-40.4721	51.0091
24.6258	51.0623
12.3256	51.1687
25.4023	51.2219
19.0962	51.2751
74.4341	51.2751
126.187	51.3283
96.4361	51.4347
73.8652	51.541
112.303	51.541
16.098	51.541
48.3862	51.7006
-59.812	51.7538
-38.001	51.7538
61.9878	51.8602
108.383	52.0197
18.4373	52.0729
97.2664	52.1793
99.2235	52.2857
117.839	52.658
21.3037	52.658
19.6827	52.7112
126.741	52.7112
76.5559	52.8708
24.4721	52.9772
40.7699	52.9772
16.1639	52.9772
26.9321	53.2431
55.9914	53.2963
19.5245	53.3495
44.4984	53.4027
50.956	53.5091
20.4141	53.5622
50.8407	53.6686
24.5105	53.775
11.8149	53.775
22.012	53.8282
-47.8192	53.8282
62.9949	53.8814
21.8198	54.0941
37.3489	54.0941
33.8126	54.1473
25.7713	54.3601
116.916	54.626
92.1234	54.6792
22.8192	54.8388
58.9127	54.8388
16.5922	54.8388
20.8424	54.892
147.321	54.9984
21.0511	55.0516
146.252	55.1579
134.136	55.4771
32.3135	55.6898
17.976	56.1686
23.0169	56.2217
80.9049	56.2749
28.3928	56.3813
-43.9768	56.5409
101.81	57.1792
11.2548	57.4451
101.892	57.8706
-57.5551	58.0834
14.0224	58.7749
17.0535	59.094
32.901	59.094
138.634	59.3068
77.742	59.4131
17.0823	59.5195
26.4805	59.6259
64.7938	59.7855
16.4769	60.2642
36.1573	60.2642
83.7383	60.4237
-35.8183	60.9025
18.5526	61.4875
16.131	61.9663
32.4068	62.7109
27.7009	63.3492
29.5075	63.4556
-44.012	63.7215
150.291	63.8279
-48.1634	63.8811
-50.5978	64.8917
145.646	65.4236
11.1596	65.6364
20.5898	65.6364
143.669	65.6895
10.5382	66.1151
8.75085	66.4874
-51.2897	66.9661
38.2714	67.1789
-50.6234	67.2852
-55.6716	67.498
-45.7289	68.615
41.3273	68.8809
76.3829	69.3065
8.75085	69.4128
66.0623	69.5192
63.6406	69.6256
14.9778	70.849
18.1042	70.9022
25.7186	71.4341
43.893	72.4447
42.2209	72.7638
74.0478	72.817
-39.5891	73.0829
23.3093	73.1893
16.9766	73.7744
22.531	73.934
-40.3271	74.4127
-47.5458	74.7318
144.822	74.8914
19.5904	74.9978
15.4904	75.051
102.028	75.3169
35.0714	75.3169
15.0932	75.902
28.4235	76.2743
-55.3641	76.9126
-55.8254	77.5509
18.691	78.2424
61.7956	79.1998
36.8876	79.4125
22.7904	79.4657
114.004	79.5721
40.7507	82.2848
146.552	82.6039
147.846	82.7635
73.6602	82.8699
15.122	83.2954
20.4617	83.8805
84.8585	84.7847
32.7619	84.8911
26.2531	87.4442
20.6923	87.8697
20.4873	88.1357
16.4036	88.7208
15.2085	89.3059
26.3709	90.9016
99.3626	92.4973
-58.1672	92.4973
91.8697	94.5717
150.819	96.3269
34.6442	97.9226
20.5514	98.7205
14.7088	98.8269
-43.7173	101.54
145.304	104.412
19.8211	105.901
142.6	107.231
16.5568	109.784
17.361	111.539
23.6708	113.082
18.3663	117.762
-37.2122	119.411
-54.7011	122.656
-42.0555	125.688
-49.225	154.995
16.0272	167.282
18.7997	177.282
-39.1871	207.387
66.9331	283.662

## Sheet: S7C Fig
egfrco/rl relavant quantification under temperature stress
		all7	losing r7				all7	losing R7				all7	losingR7	5 outers	losing R7& having 5 outers	less than 4 outers				all7	losingR7	5 outers	losing R7& having 5 outers	less than 4 outers				all7	losing R7	5 outers	losing both R7 & having 5 outers	less than 4 outers
egfrco/rl	image-1	28			egfrco/rl; p3mutant/+	image-1	60			egfrco/rl; p3 mutant	image-1	54		1				egfrco/rl; p2mutant/+	image-1	52				1		egfrco/rl;p2mutant/p3mutant	image-1	49	4	1		0
	image-2	22	1			image-2	62	1			image-2	27							image-2	72							image-2	55	5	1	1	0
	image-3	40				image-3	36				image-3	46							image-3	83				2			image-3	38	4	2		0
	image-4	29				image-4	45				image-4	17							image-4	68	1						image-4	37	4	0	1	0
	image-5	31				image-5	65	1			image-5	34	1						image-5	63							image-5	77	5	2	2
	image-6	60	1			image-6	29				image-6	60							image-6	33	1						image-6	41	6	2	1
	image-7	45	1			image-7	44				image-7	43							image-7	56		1					image-7	61	5	0	0	1
	image-8	52				image-8	44				image-8	22							image-8	40							image-8	69	3	3	0	1
	image-9	44	1			image-9	54				image-9	36	1						image-9	51							image-9	66	4	4	1	1
	image-10	77	1			image-10	60	1			image-10	42	1						image-10	110	2			1			image-10	32	0	1	0	0
	image-11	68				image-11	72				image-11	16							image-11	47							image-11	56	7	0	0	0
	image-12	70	1			image-12	37				image-12	64							image-12	49	1	1					image-12	11	0	0	0	0
	image-13	61				image-13	40				image-13	32			1				image-13	72	1			1			image-13	12	8	0	0	0
	image-14	39				image-14	54				image-14	58		1					image-14	82	1						image-14	12	0	1	1	0
	image-15	137	1			image-15	56				image-15	35															image-15	25	1	0	0	0
	image-16	49				image-16	53				image-16	33	2			1											image-16	39	3	0	1	2
	image-17	62				image-17	45				image-17	44															image-17	26	0	1	0	1
						image-18	45				image-18	42				1											image-18	47		1	1	2
											image-19	57															image-19	23	2	1		1
											image-20	30
											image-21	37	1			1
											image-22	42
								a
